# Supplementary material for: CD146-HIF-1α hypoxic reprogramming drives vascular remodeling and pulmonary arterial hypertension
Source: Nat Commun. 2019 Aug 7;10:3551. doi: 10.1038/s41467-019-11500-6 (PMC6686016; doi:10.1038/s41467-019-11500-6)
Supplement: Supplementary file 4 — Source Data [file 41467_2019_11500_MOESM4_ESM.xlsx]

## Sheet: Figure 1
Fig. 1a						Fig. 1b						Fig. 1c										Fig. 1d											Fig. 1e		CD146 in lung (relative)					Fig. 1f		CD146 in lung (relative)
	Mouse		Rat				hypoxia-induced PH		MCT-induced PH				Hypoxia				MCT						Hypoxia				MCT							RVSP (mm Hg)	Normoxia	Hyp 2 wk	Hyp 4 wk	Hyp 6 wk			RVSP (mm Hg)	Control	MCT 2 wk	MCT 4 wk	MCT 5 wk
	Non-PH	PH	Non-PH	PH			Non-PH	PH	Non-PH	PH		Weeks	0	2	4	6	0	2	4	5		Weeks	0	2	4	6	0	2	4	5				16.2	1.263						17.2	0.632
Replicate 1	1	5.3424	1	8.657		Replicate 1	1	3.645	1	5.5		Replicate 1	0.69324	1.042	1.9954	3.1209	0.632	1.4203	2.3424	3.05556		Replicate 1	0.9423	1.3532	2.423	5.134	1	2.5	2.342	4.63				16.9	1.1042						18.4	1.2234
Replicate 2	0.9647	3.5343	1.231	2.978		Replicate 2	0.9423	4.734	0.7934	6.86		Replicate 2	0.7834	1.1154	2.05432	3.47413	0.68934	1.5342	2.4576	3.2565		Replicate 2	1.1042	1.53	2.745	3.57	1.2234	2.132	3.15	3.578				17.7	0.7834						19.32	0.68934
Replicate 3	0.8066	7.5457	1.4324	4.534		Replicate 3	1.10423	5.2344	1.32	4.546		Replicate 3	0.8934	1.3532	2.2006	3.52343	0.7853	1.6455	2.53497	3.57865		Replicate 3	1	1.4256	2.2543	4.245	0.7853	1.87	2.66	4.96				17.9	1.2423						20.3	1.3432
Replicate 4	0.7978	5.1856	1.2653	5.324		Mean	1.01551	4.5378	1.0378	5.63533		Replicate 4	0.9423	1.4256	2.2543	3.64564	0.9534	1.7986	2.6785	3.7945		Mean	1.0155	1.43627	2.4741	4.31633	1.0029	2.16733	2.71733	4.38933				18	0.9423						21.5	1.4312
Replicate 5	0.9343	4.8967	1.1774	3.546		S.E.M	0.0473853	0.46919	0.153187	0.671413		Replicate 5	1	1.5309	2.3016	3.85327	1	1.8723	2.63676	3.92654		S.E.M	0.0473747	0.0513157	0.143939	0.452895	0.126477	0.182721	0.235004	0.416702				18.3	0.8934						21.8	0.7853
Replicate 6	1.03123	4.253	1.423	6.4645								Replicate 6	1.1042	1.5322	2.3205	3.9765	1.20423	1.95622	2.66567	4.21564														18.4	0.69324						22.1	1
Replicate 7	1.4327	5.254	1.06545	3.765								Replicate 7	1.10423	1.7455	2.42367	4.24573	1.2234	1.9934	2.6856	4.5647														18.6	1						23.6	1.463
Replicate 8	1.6346	6.645	0.67867	4.5834								Replicate 8	1.2423	1.8567	2.5462	4.74557	1.3432	2.0542	2.9765	4.6365														19	1.294						24.6	0.9534
Replicate 9	1.3535	4.6458	0.8956	4.2534								Replicate 9	1.2635	1.96763	2.74575	5.13445	1.4312	2.1324	3.1309	4.9645														19.5	1.10423						25	1.20423
Replicate 10	1.26545	3.7565	0.9426	5.634								Replicate 10	1.2944	2.1432	3.03535	5.7477	1.463	2.5005	3.1507	5.8342														20.5		1.3532					26.2		1.956
Mean	1.12209	5.1059	1.11114	4.97393								Mean	1.0321	1.57123	2.38777	4.14673	1.07251	1.89076	2.72596	4.18273														22.8		1.53					27.5		2.1322
S.E.M	0.0895137	0.389863	0.075962	0.523816								S.E.M	0.0651445	0.113329	0.100213	0.261757	0.0964558	0.0993959	0.0868099	0.266689														23.7		1.0426					28.4		1.421
																																		25.9		1.4256					29.3		2.5113
																																		26		1.1154					30		1.645
																																		26.8		1.7455					28.4		1.5341
																																		27.3		2.1432					29.6		1.865
																																		27.5		1.9676					31.6		1.7875
Fig. 1g						Fig. 1h																												27.9		1.8565					32.9		1.9895
	Non-PAs		PAs				PAECs		PASMCs																									28.4		1.5327					33.4		2.0542
	Normoxia	Hypoxia	Normoxia	Hypoxia			Normoxia	Hypoxia	Normoxia	Hypoxia																								27.3			2.05432				32.6			3.13
Replicate 1	0.1952	0.2412	1	2.423		Replicate 1	0.0242	0.0435	1	4.34																								27.9			1.9954				33.7			2.6016
Replicate 2	0.3212	0.1243	1.20423	2.942		Replicate 2	0.02542	0.065342	1.32431	3.6745																								28.3			2.2543				34.2			2.6548
Replicate 3	0.1242	0.19345	0.8942	1.85934		Replicate 3	0.0534	0.0745	0.7967	5.23435																								28.5			2.745				34.8			3.1511
Mean	0.213533	0.186317	1.03281	2.40811		Mean	0.03434	0.061114	1.04034	4.41628																								28.6			2.3				35.1			2.9152
S.E.M	0.057603	0.0339341	0.0909891	0.312626		S.E.M	0.00953651	0.00919523	0.153637	0.451902																								29			2.423				35.5			2.4512
																																		29.3			2.2457				36.1			2.6321
																																		29.7			3.0354				36.5			2.5335
																																		29.9			2.3234				37.3			2.6784
																																		30.3			2.5464				38.4			2.3425
Fig. 1i									Fig. 1k																									28.1				3.1175			37.3				3.2503
	Mouse		Rat		Human					Hypoxia		MCT		PAH																				30.6				3.5684			38.1				4.2125
	Non-PH	PH	Non-PH	PH	Non-PAH	PAH				αSMA	CD31	αSMA	CD31	αSMA	CD31																			33.2				3.4741			39.2				3.0507
Replicate 1	1	3.1253	1	4.3454	1	6.545			Replicate 1	1	0.061543	1	0.0645	1	0.054																			34.6				3.5232			39.7				5.8345
Replicate 2	0.935	3.42	0.9654	3.867	0.854	4.756			Replicate 2	0.9534	0.0645	0.9423	0.08344	0.94	0.023																			35.2				4.2447			40.4				4.6215
Replicate 3	0.8964	3.7856	0.856	2.756	0.9543	5.54			Replicate 3	0.76945	0.0534	0.899423	0.09934	0.856	0.0645																			35.5				5.7004			41				3.7902
Replicate 4	1.1434	4.756	0.7354	3.253	1.213	3.9656			Replicate 4	0.8934	0.02434	0.7	0.01423	0.976	0.0434																			36.4				3.6453			41.8				3.9205
Replicate 5	0.745	5.24	0.675	2.967	1.1	6.4545			Replicate 5	0.98534	0.04646	0.89945	0.0435	0.945	0.06767																			37.4				4.7443			42.6				3.578
Replicate 6	0.6645	2.967	0.5756	4.756	1.04323	5.45			Replicate 6	0.91434	0.035354	0.9953	0.00423	1	0.07563																			38.4				3.8525			43.2				4.9621
Replicate 7	1.5634	2.6545	1.756	4.978	0.78534	4.9324			Replicate 7	0.8993	0.08677	0.913	0.0534	0.9432	0.04324																			39.5				5.1342			44				4.5563
Replicate 8	1.23	2.1324	1.1534	5.2564	1.13	3.545			Replicate 8	0.92432	0.056456	0.8546	0.0243	0.9867	0.0623
Replicate 9	1.04532	1.867	1.423	5.134	1.21	4.5521			Replicate 9	0.953	0.06756	0.9424	0.004	0.9234	0.0645
Mean	1.02478	3.32753	1.01553	4.14587	1.03221	5.08229			Mean	0.921394	0.0551537	0.905164	0.0434378	0.952256	0.05536
S.E.M	0.0897492	0.37457	0.126354	0.322978	0.0497752	0.34131			S.E.M	0.0225796	0.00612775	0.0299676	0.011535	0.015226	0.00542193
Fig. 1l
	Hypoxia
Weeks	0	2	4	6
Replicate 1	1	1.421	2.424	3.756
Replicate 2	0.9543	1.352	2.645	3.215
Replicate 3	1.0324	1.2634	1.967	3.976
Mean	0.995567	1.34547	2.34533	3.649
S.E.M	0.0226542	0.0456123	0.199635	0.226102
Fig. 1m
	Hypoxia
Weeks	0	2	4	6
Replicate 1	1	2.323	3.435	5.354
Replicate 2	1.04324	3.1432	3.134	4.8956
Replicate 3	1.09432	1.6867	4.1353	5.856
Mean	1.04585	2.3843	3.5681	5.36853
S.E.M	0.0272604	0.421571	0.296613	0.277339
Uncropped western blots for Figure 1b, d, g, h, l and m

## Sheet: Figure 2
Fig. 2a					Fig. 2b												Fig. 2c								Fig. 2d										Fig. 2e
O2 (%)	21	5	1		Time (h)	0		6		12		24		36			Time (h)	0	6	12	24	36	48		siRNA	control		HIF-1α		HIF-2α		p53			siRNA	control		HIF-1α		HIF-2α		p53
Replicate 1	1	3.1323	4.132			Normoxia	Hypoxia	Normoxia	Hypoxia	Normoxia	Hypoxia	Normoxia	Hypoxia	Normoxia	Hypoxia		Replicate 1	1	3.6	3.9	4.3	4.954	4.242			Normoxia	Hypoxia	Normoxia	Hypoxia	Normoxia	Hypoxia	Normoxia	Hypoxia			Normoxia	Hypoxia	Normoxia	Hypoxia	Normoxia	Hypoxia	Normoxia	Hypoxia
Replicate 2	1.24321	2.1424	5.3231		Replicate 1	1	0.856	0.9953	2.54324	0.674	2.99534	0.906545	3.754	0.95324	3.97656		Replicate 2	0.89654	3.9	4.1323	4.6	4.834	4.64		Replicate 1	1	5.34	0.934	1.323	1.03123	4.645	1.212	4.6045		Replicate 1	1	5.32	1.021	1.021	0.9053	4.34	1.04	4.54
Replicate 3	0.78893	1.90434	6.3409		Replicate 2	0.758	0.9654	0.65465	2.142	0.8964	2.5345	1.2423	3.21	0.7754	4.23		Replicate 3	0.9964	3.53	4.323	4.54	4.564	3.9645		Replicate 2	0.9534	6.4534	1.325	1.423	0.8834	5.234	1.4523	5.34		Replicate 2	0.9434	4.23	0.867	1.023	1.2412	3.9534	0.942	3.645
Replicate 4	0.89534	4.233	2.9671		Replicate 3	0.9534	0.687	0.756	1.96045	0.9354	3.6745	0.675	4.634	1.01234	2.9645		Mean	0.964313	3.67667	4.11843	4.48	4.784	4.28217		Replicate 3	1.3423	4.643	0.86945	1.0534	1.10312	3.6745	0.6934	4.1233		Replicate 3	1.12042	6.1231	0.7967	0.867	1.124	4.1	0.894	5.123
Mean	0.98187	2.85301	4.69077		Replicate 4	0.7945	1.3213	1.423	2.96435	1.24312	3.134	0.79534	2.9645	1.423	4.634		S.E.M	0.0339026	0.11348	0.122306	0.0916515	0.115326	0.196032		Replicate 4	0.7645	3.745	0.7954	0.8645	0.78534	4.0132	0.89233	3.423		Mean	1.02127	5.22437	0.8949	0.970333	1.09017	4.13113	0.958667	4.436
S.E.M	0.0971856	0.531297	0.730641		Mean	0.876475	0.957425	0.957237	2.40251	0.93723	3.08459	0.904796	3.64062	1.041	3.95127										Mean	1.01505	5.04535	0.980962	1.16597	0.950773	4.39168	1.06251	4.3727		S.E.M	0.0521969	0.548579	0.0662355	0.0516699	0.0984306	0.112682	0.0429625	0.429819
					S.E.M	0.059113	0.134128	0.17089	0.223374	0.117093	0.234698	0.122031	0.369936	0.136928	0.355688										S.E.M	0.12038	0.571709	0.118123	0.12724	0.0716421	0.345358	0.168198	0.403478
Fig. 2f							Fig. 2g							Fig. 2h						Fig. 2i						Fig. 2j									Fig. 2k
	Normoxia	Hypoxia	CoCl2	DMOG	DFX			Normoxia	Hypoxia	CoCl2	DMOG	DFX		HIF-1α	-	+	++	+++		HIF-1α	-	+	++	+++		siRNA	scramble		HIF-1α-1		HIF-1α-2				siRNA	scramble		HIF-1α-1		HIF-1α-2
Replicate 1	1	2.5394	3.534	4.645	5.67546		Replicate 1	1	2.5394	3.534	4.645	5.67546		Replicate 1	1	1.95	4.464	5.756		Replicate 1	1	1.5034	3.534	4.5634			Normoxia	Hypoxia	Normoxia	Hypoxia	Normoxia	Hypoxia				Normoxia	Hypoxia	Normoxia	Hypoxia	Normoxia	Hypoxia
Replicate 2	1.12	4.85634	2.4123	6.7856	4.6754		Replicate 2	1.12	4.85634	2.4123	6.7856	4.6754		Replicate 2	1.213	3.134	3.235	5.67546		Replicate 2	0.8934	1.9043	2.534	5.234		Replicate 1	1	5.34	0.32	0.7456	0.1434	0.65435			Replicate 1	1	4.234	0.856345	1.2412	0.67432	0.9434
Replicate 3	1.2432	4.534	4.5634	4.754	6.234		Replicate 3	1.2432	4.534	4.5634	4.754	6.234		Replicate 3	1.0402	1.5756	3.7856	7.45		Replicate 3	1.1032	2.4235	2.9943	5.0534		Replicate 2	0.8943	4.6345	0.242	0.967546	0.334	0.8765			Replicate 2	0.8534	4.6424	0.3	0.904232	0.3434	1.12
Replicate 4	0.6567	3.5934	5.34	3.756	3.456		Mean	1.12107	3.97658	3.50323	5.39487	5.52829		Replicate 4	0.9124	2.645	5.345	4.5324		Mean	0.998867	1.94373	3.02077	4.95027		Replicate 3	1.123	7.455	0.423132	1.4323	0.221	1.3424			Replicate 3	0.9534	3.234	0.534	1.24124	0.45643	1.2424
Mean	1.00497	3.88078	3.96242	4.98515	5.01021		S.E.M	0.0702078	0.72459	0.62116	0.696078	0.455907		Mean	1.0414	2.32615	4.2074	5.85346		S.E.M	0.0605667	0.266341	0.288978	0.200336		Replicate 4	0.7945	6.756	0.1534	2.134	0.332	1.23			Mean	0.9356	4.0368	0.563448	1.12889	0.491383	1.10193
S.E.M	0.126261	0.521241	0.635434	0.640414	0.610183									S.E.M	0.0631156	0.3487	0.454923	0.601063								Mean	0.95295	6.04637	0.284633	1.31986	0.2576	1.02581			S.E.M	0.0432455	0.418355	0.161277	0.112329	0.0971139	0.0867853
																										S.E.M	0.0705201	0.644215	0.0573531	0.30678	0.0463263	0.158692
Fig. 2m								Fig. 2n				Fig. 2o								Fig. 2p
	pGL3		HRE		mHRE				IP: HIF-1α			siRNA	scramble		HIF-1α-1		HIF-1α-2			siRNA	DMSO		Digoxin		Acriflavine
	Normoxia	Hypoxia	Normoxia	Hypoxia	Normoxia	Hypoxia			Normoxia	Hypoxia			Normoxia	Hypoxia	Normoxia	Hypoxia	Normoxia	Hypoxia			Normoxia	Hypoxia	Normoxia	Hypoxia	Normoxia	Hypoxia
Replicate 1	1	1	4.434	6.756	1.213	1.60546		Replicate 1	1	3.756		Replicate 1	1	6.78756	0.2543	0.978	0.423	1.2421		Replicate 1	1	6.867	0.234	1.242	0.21	1.1241
Replicate 2	0.902	0.902	2.534	7.5657	1.042	1.1434		Replicate 2	1.321	3.15434		Replicate 2	0.743	7.544	0.323	1.423	0.123	1.534		Replicate 2	0.94324	6.978	0.124	1.5234	0.432	1.05421
Replicate 3	0.894	0.894	3.34	6.645	0.9524	0.9645		Replicate 3	0.89423	2.9645		Replicate 3	0.9534	4.645	0.423	1.234	0.243	1.1323		Replicate 3	0.6545	7.566	0.452	1.7856	0.11432	0.893423
Replicate 4	0.782	0.782	3.24	5.867	0.6774	0.8956		Mean	1.07174	3.29161		Replicate 4	1.342	5.756	0.54324	1.423	0.1234	0.867		Replicate 4	0.78934	5.756	0.532	1.32	0.323	1.4323
Replicate 5	0.782	0.782	2.9645	6.978	1.02824	0.976		S.E.M	0.128314	0.238573		Replicate 5	1.1324	8.566	0.1324	0.867	0.3123	0.7956		Replicate 5	1.324	6.132	0.3645	0.904234	0.14324	1.323
Mean	0.872	0.872	3.3025	6.76234	0.982608	1.11699						Mean	1.03416	6.65971	0.335188	1.185	0.24494	1.1142		Mean	0.942216	6.6598	0.3413	1.35505	0.244512	1.16541
S.E.M	0.0412116	0.0412116	0.315471	0.27453	0.0873941	0.128733						S.E.M	0.0992169	0.682202	0.070289	0.113943	0.0573968	0.133329		S.E.M	0.112971	0.320999	0.0734479	0.146792	0.0590378	0.0959463
Uncropped western blots for Figure 2c, e, g, i and k

## Sheet: Figure 3
Fig. 3a						Fig. 3b						Fig. 3c												Fig. 3d
	CD146+/+		CD146-/-				CD146+/+		CD146-/-				CD146+/+					CD146-/-							Normoxia+CD146+/+		Normoxia+CD146-/-		Hypoxia+CD146+/+		Hypoxia+CD146-/-
	Normoxia	Hypoxia	Normoxia	Hypoxia			Normoxia	Hypoxia	Normoxia	Hypoxia			N	H 2h	H 4h	H 2h+Act	H 4h+Act	N	H 2h	H 4h	H 2h+Act	H 4h+Act			HRE-WT	HER-Mut	HRE-WT	HER-Mut	HRE-WT	HER-Mut	HRE-WT	HER-Mut
Replicate 1	1	1.242	0.289534	0.28534		Replicate 1	1	3.645	0.645	0.856		Replicate 1	1	1.3242	1.3534	1.01313	1.0423	0.534	0.463	0.4234	0.435	0.4324		Replicate 1	5.756	1	0.9754	1.3542	39.6745	0.90534	6.346	1.04234
Replicate 2	0.9234	1.4213	0.189543	0.5234		Replicate 2	0.8945	3.976	0.5756	0.7867		Replicate 2	0.8934	1.2657	1.645	1.0323	1.3427	0.4387	0.3645	0.2335	0.3236	0.5234		Replicate 2	5.674	1.03214	1.3234	1.544	32.645	0.95434	7.456	1.0534
Replicate 3	1.2412	1.35	0.3534	0.4234		Replicate 3	0.99423	4.123	0.47645	0.6867		Replicate 3	0.94323	1.4329	1.44	1.2423	1.2132	0.2534	0.46754	0.5236	0.5344	0.27654		Replicate 3	10.5634	1.23	0.423	1.622	45.2243	1.1324	9.465	1.14234
Replicate 4	1.1534	1.14234	0.4243	0.3645		Mean	0.96291	3.91467	0.565683	0.776467		Replicate 4	1.12534	1.5234	1.2454	0.9426	0.9822	0.3645	0.5534	0.4564	0.2548	0.3143		Replicate 4	8.45	1.312	0.634	1.742	36.2454	1.4123	11.534	1.423
Mean	1.0795	1.28891	0.314194	0.39916		S.E.M	0.0342455	0.141353	0.0489082	0.0491398		Mean	0.990492	1.38655	1.42095	1.05758	1.1451	0.39765	0.46211	0.409225	0.254	0.38666		Replicate 5	9.56	0.678892	0.899034	1.02412	29.6556	1.04234	4.756	0.78934
S.E.M	0.0720507	0.061198	0.0498384	0.0501493								S.E.M	0.0499458	0.0572775	0.0846277	0.0645217	0.0820506	0.0592898	0.0386133	0.062174	0.254	0.0563858		Mean	8.00068	1.05061	0.850967	1.45726	36.689	1.08934	7.9114	1.09008
																								S.E.M	0.991285	0.109905	0.153496	0.125294	2.71831	0.0895677	1.18641	0.101891
Fig. 3e						Fig. 3f										Fig. 3g										Fig. 3h
	CD146+/+		CD146-/-				CA9				PAI-1						CD146+/++Scramble-siRNA		CD146+/++HIF-1α-siRNA		CD146-/-+Flag-empty		CD146-/-+Flag-HIF-1α				Normoxia		Normoxia+Digoxin		Hypoxia		Hypoxia+Digoxin
	Normoxia	Hypoxia	Normoxia	Hypoxia			CD146+/+		CD146-/-		CD146+/+		CD146-/-				Normoxia	Hypoxia	Normoxia	Hypoxia	Normoxia	Hypoxia	Normoxia	Hypoxia			CD146+/+	CD146-/-	CD146+/+	CD146-/-	CD146+/+	CD146-/-	CD146+/+	CD146-/-
Replicate 1	1	6.934	0.554	1.534			Normoxia	Hypoxia	Normoxia	Hypoxia	Normoxia	Hypoxia	Normoxia	Hypoxia		Replicate 1	12.423	45.45	1	5.756	0.9434	10.53	14.23	43.645		Replicate 1	9.9534	1	0.9645	0.42345	39.645	5.93	6.756	2.545
Replicate 2	1.0423	5.645	0.334	1.9645		Replicate 1	1	4.56823	0.821323	1.6734	1.04532	3.45349	0.435	1.43		Replicate 2	15.423	39.645	1.042	6.8686	1.1324	11.534	11.534	41.5635		Replicate 2	12.434	0.8943	0.2135	0.5324	41.5345	4.634	4.6546	1.5345
Replicate 3	1.2412	6.3446	0.3534	1.86453		Replicate 2	1.4324	4.123	0.789	1.9534	0.9853	2.534	0.62354	1.534		Replicate 3	9.4324	29.534	0.91	8.79789	0.894324	9.6345	15.234	39.5643		Replicate 3	9.235	0.789534	0.7654	0.35634	42.645	7.456	3.6754	1.2564
Replicate 4	0.789042	7.457	0.278534	0.9645		Replicate 3	0.89432	3.85032	0.6753	1.4645	0.896435	2.89943	0.42123	1.623		Replicate 4	11.4523	31.645	1.23	8.08798	1.423	7.64556	8.978	31.534		Replicate 4	11.5435	1.2534	1.2645	0.834	36.2345	8.656	6.45	1.0534
Replicate 5	0.93132	5.347	0.2534	1.534		Replicate 4	1.213	2.96435	0.6934	1.5623	0.78923	3.4123	0.445563	1.23535		Replicate 5	9.234	43.6435	0.78323	10.7569	1.04324	11.5635	10.57	39.534		Replicate 5	8.67546	1.153	1.06435	0.5434	31.645	5.346	4.756	0.956435
Mean	1.00077	6.34552	0.354667	1.57231		Mean	1.13493	3.87648	0.744756	1.6634	0.929072	3.07481	0.481333	1.45559		Mean	11.5929	37.9835	0.993046	8.05347	1.08727	10.1815	12.1092	39.1682		Mean	10.3683	1.01805	0.85445	0.537918	38.3408	6.4044	5.2584	1.46915
S.E.M	0.0738864	0.391757	0.0530159	0.174868		S.E.M	0.119263	0.338127	0.0356857	0.105666	0.0557502	0.219949	0.0476632	0.083334		S.E.M	1.13161	3.17896	0.0739971	0.852821	0.0934389	0.727692	1.15686	2.05366		S.E.M	0.70606	0.0841013	0.179312	0.081792	1.99621	0.729902	0.582477	0.286593
Fig. 3i								Fig. 3j								Fig. 3k								Fig. 3m							Fig. 3n
	pGL3		HIF-1α-NF-κB-wt		HIF-1α-NF-κB-mut				Normoxia		Hypoxia		Hypoxia+BAY-117082				Normoxia		Hypoxia						Normoxia		Hypoxia					Normoxia		Hypoxia
	Normoxia	Hypoxia	Normoxia	Hypoxia	Normoxia	Hypoxia			α-IgG	α-p65	α-IgG	α-p65	α-p65				Flag-empty	Flag-CD146	Flag-CD146	Flag-CD146+GFP-siRNA	Flag-CD146+p65-siRNA				Flag-empty	Flag-CD146	Flag-CD146	Flag-CD146+GFP-siRNA	Flag-CD146+p65-siRNA			Flag-empty	Flag-CD146	Flag-CD146	Flag-CD146+BAY-117082
Replicate 1	1	1.0534	1.78534	4.22323	0.945324	1.0423		Replicate 1	0.0134	1	0	2.03123	0.0032			Replicate 1	1	2.15	3.645	4.134	1.34			Replicate 1	1	8.976	32.0032	36.34	7.45		Replicate 1	1	5.423	6.34	0.9645
Replicate 2	1.242	1.242	1.95434	3.64532	0.6834	1.242		Replicate 2	0.009323	1.2423	0.02124	2.324	0.01243			Replicate 2	0.6867	3.564	3.756	3.645	1.5234			Replicate 2	0.77845	8.34	35.3411	41.534	8.4312		Replicate 2	0.9432	5.1432	5.434	1.0645
Replicate 3	0.8432	1.10423	2.142	3.8534	0.8993	0.932		Replicate 3	0.004325	1.0213	0.0134	1.95434	0.09534			Replicate 3	1.234	3.134	3.2356	3.13	1.1453			Replicate 3	0.98534	9.6767	38.434	39.56	10.756		Replicate 3	0.8534	4.9634	6.434	0.78645
Replicate 4	0.78534	0.9534	1.634	3.1123	1.10432	1.1		Mean	0.009016	1.08787	0.0115467	2.10319	0.03699			Replicate 4	1.423	2.645	3.967	3.9645	1.05344			Replicate 4	1.1231	10.43	27.4237	31.534	5.657		Replicate 4	1.21324	4.634	5.324	0.65756
Replicate 5	0.990532	0.78534	1.9834	3.05324	1.0434	0.878432		S.E.M	0.00262422	0.0774611	0.00620109	0.112614	0.0292964			Mean	1.08593	2.87325	3.6509	3.71837	1.26554			Replicate 5	1.45324	6.446	23.5335	34.5644	6.978		Mean	1.00246	5.0409	5.883	0.868252
Mean	0.972214	1.02767	1.89982	3.5775	0.93515	1.03895										S.E.M	0.158721	0.305548	0.153697	0.220773	0.104674			Mean	1.06803	8.77374	31.3471	36.7065	7.85444		S.E.M	0.0764662	0.165338	0.29248	0.0907651
S.E.M	0.0792018	0.0763874	0.0872855	0.222368	0.072493	0.0640983																		S.E.M	0.111072	0.678452	2.67444	1.77377	0.851826
Fig. 3p								Fig. 3q								Fig. 3s
	Normoxia		Hypoxia						Normoxia			Hypoxia					Normoxia			Hypoxia				Fig. 3t							Fig. 3v
	Flag-empty	Flag-CD146	Flag-CD146	Flag-CD146+BAY-117082					Vector-empty	C452A	C499A	Vector-empty	C452A	C499A			Vector-empty	C452A	C499A	Vector-empty	C452A	C499A			Normoxia		Hypoxia					Normoxia		Hypoxia
Replicate 1	1	14.6545	45.4501	7.45				Replicate 1	1	0.312	0.21	1.412	0.32541	0.434		Replicate 1	8	1	0.96545	39.75	5.756	40.5645			mIgG	AA98	mIgG	AA98				mIgG	AA98	mIgG	AA98
Replicate 2	1.131	12.645	50.324	8.6545				Replicate 2	1.3123	0.24213	0.2412	1.3412	0.3532	0.3234		Replicate 2	8.65	1.0452	0.7845	31.645	3.455	36.534		Replicate 1	1	0.2842	1.52	0.23			Replicate 1	12.0453	1	38.645	10.434
Replicate 3	1.3423	17.534	37.645	3.6546				Replicate 3	0.78543	0.42312	0.18432	1.3634	0.2532	0.3534		Replicate 3	9.656	1.242	0.6834	41.5434	6.756	42.53		Replicate 2	1.232	0.3124	1.423	0.423			Replicate 2	8.978	0.9534	51.53	12.42
Replicate 4	0.78423	10.5387	43.6436	4.756				Replicate 4	0.6834	0.3214	0.3124	1.2423	0.4123	0.3745		Replicate 4	9.645	1.423	1.423	35.6546	7.645	31.534		Replicate 3	0.645	0.4213	1.5234	0.4126			Replicate 3	9.756	0.8645	48.534	15.423
Replicate 5	0.8423	16.5353	48.617	9.654				Mean	0.945283	0.324662	0.23698	1.33973	0.336027	0.371325		Replicate 5	5.767	0.68754	1.323	40.654	3.645	37.654		Replicate 4	0.89534	0.21234	1.354	0.4532			Replicate 4	11.534	0.932	42.535	9.75
Mean	1.01997	14.3815	45.1359	6.83382				S.E.M	0.138994	0.0372788	0.0276992	0.0356814	0.0330221	0.0233744		Mean	8.3436	1.07955	1.03587	37.8494	5.4514	37.7633		Mean	0.943085	0.30756	1.4551	0.3797			Replicate 5	10.654	1.2312	45.53	6.7867
S.E.M	0.100936	1.27346	2.20764	1.14177												S.E.M	0.716479	0.123598	0.145721	1.8498	0.832326	1.88276		S.E.M	0.121739	0.0433712	0.0409558	0.0506373			Mean	10.5935	0.99622	45.3548	10.9627
																															S.E.M	0.561568	0.0626649	2.24993	1.43539
Uncropped western blots for Figure 3b, l, o, r and u

## Sheet: Figure 4
Fig. 4a														Fig. 4g
	Normoxia		Hypoxia		Hypoxia-GFP-siRNA		Hypoxia-CD146-siRNA		Hypoxia Rescue CD146		Hypoxia Rescue HIF-1α				Normoxia	Hypoxia	Hypoxia-GFP-siRNA	Hypoxia-CD146-siRNA	Hypoxia Rescue CD146	Hypoxia Rescue HIF-1α
Time (h)	Mean	S.E.M	Mean	S.E.M	Mean	S.E.M	Mean	S.E.M	Mean	S.E.M	Mean	S.E.M		Replicate 1	334	822	696	325	896	835
0	0.5449	0.019923	0.5517	0.067134	0.543874	0.043733	0.5508	0.044229	0.589366	0.039427	0.60088	0.064067		Replicate 2	345	795	784	353	836	932
12	0.88694	0.015016	1.06062	0.12602	0.949648	0.068329	0.958356	0.060819	0.97916	0.074481	1.03429	0.121219		Replicate 3	374	684	715	389	714	684
24	1.28408	0.01274	1.726	0.107154	1.60028	0.066039	1.2674	0.076602	1.67182	0.066586	1.6758	0.068214		Replicate 4	413	896	657	413	902	784
36	1.456	0.076681	2.1224	0.104949	1.99649	0.079716	1.49676	0.105237	2.0236	0.057834	2.16384	0.233952		Replicate 5	397	917	895	358	964	846
48	1.5824	0.084562	2.308	0.154253	2.25204	0.09864	1.63394	0.096891	2.25328	0.170507	2.38546	0.173987		Replicate 6	344	863	825	434	795	942
														Mean	367.833	829.5	762	378.667	851.167	837.167
														S.E.M	13.1185	34.4565	36.3923	16.6467	36.2973	39.3077
Fig. 4c
	Normoxia CD146+/+		Normoxia CD146-/-		Hypoxia CD146+/+		Hypoxia CD146-/-		Hypoxia CD146-/-+Empty		Hypoxia CD146-/-+HIF-1α			Fig. 4h
Time (h)	Mean	S.E.M	Mean	S.E.M	Mean	S.E.M	Mean	S.E.M	Mean	S.E.M	Mean	S.E.M			Normoxia CD146+/+	Normoxia CD146-/-	Hypoxia CD146-/-	Hypoxia CD146-/-	Hypoxia CD146-/-+Empty	Hypoxia CD146-/-+HIF-1α
0	0.648804	0.049433	0.6146	0.060107	0.630516	0.058521	0.620244	0.070397	0.65114	0.052833	0.65252	0.09835		Replicate 1	419	332	1103	531	512	1185
12	1.04808	0.084846	1.00444	0.064148	1.11444	0.132482	1.12366	0.102645	1.0265	0.085593	1.18321	0.084275		Replicate 2	434	317	986	503	475	1047
24	1.34522	0.086548	1.0694	0.157603	1.86027	0.052213	1.02629	0.076387	1.08906	0.086235	1.92764	0.088623		Replicate 3	474	354	896	498	468	895
36	1.5828	0.077464	1.2208	0.065339	2.2454	0.095989	1.2584	0.063694	1.32489	0.037996	2.27244	0.104058		Replicate 4	389	298	906	576	545	964
48	1.76564	0.053618	1.32556	0.060881	2.7421	0.180085	1.43795	0.122782	1.4422	0.075777	2.6928	0.104102		Replicate 5	372	363	846	583	563	928
														Replicate 6	426	314	994	542	532	1110
														Mean	419	329.667	955.167	538.833	515.833	1021.5
Fig. 4e														S.E.M	14.6151	10.1937	37.4828	14.5543	15.6064	45.9222
	Normoxia mIgG		Normoxia AA98		Hypoxia mIgG		Hypoxia AA98		Hypoxia AA98+Empty		Hypoxia AA98+HIF-1α
Time (h)	Mean	S.E.M	Mean	S.E.M	Mean	S.E.M	Mean	S.E.M	Mean	S.E.M	Mean	S.E.M
0	0.65614	0.054255	0.646	0.057706	0.6364	0.044589	0.66292	0.056364	0.66158	0.065113	0.656	0.065882		Fig. 4i
12	0.88708	0.069515	0.996	0.047749	1.01526	0.093498	0.99289	0.067843	1.01	0.078102	1.05504	0.036357			Normoxia mIgG	Normoxia AA98	Hypoxia mIgG	Hypoxia AA98	Hypoxia AA98+Empty	Hypoxia AA98+HIF-1α
24	1.32824	0.034753	1.0678	0.054085	1.76106	0.080692	1.12412	0.087517	1.16341	0.096546	1.8796	0.084278		Replicate 1	465	418	1213	575	601	1321
36	1.56868	0.084016	1.25852	0.080878	2.2711	0.105935	1.28806	0.049042	1.359	0.06449	2.352	0.082583		Replicate 2	496	396	1032	512	623	1208
48	1.8752	0.059407	1.4712	0.064909	2.5398	0.163592	1.57262	0.056354	1.627	0.073953	2.7768	0.057212		Replicate 3	532	424	1163	496	567	1066
														Replicate 4	547	419	967	612	534	856
														Replicate 5	413	374	857	645	592	984
														Replicate 6	564	464	1076	634	647	1218
														Mean	502.833	415.833	1051.33	579	594	1108.83
														S.E.M	23.1595	12.3083	53.0614	25.732	16.3626	70.2635
Fig. 4j	SM22α					SM MHC					SMTN					CNN1					ACTA2
	Normoxia	Hypoxia-GFP-siRNA	Hypoxia-CD146-siRNA	Hypoxia Rescue CD146	Hypoxia Rescue HIF-1α	Normoxia	Hypoxia-GFP-siRNA	Hypoxia-CD146-siRNA	Hypoxia Rescue CD146	Hypoxia Rescue HIF-1α	Normoxia	Hypoxia-GFP-siRNA	Hypoxia-CD146-siRNA	Hypoxia Rescue CD146	Hypoxia Rescue HIF-1α	Normoxia	Hypoxia-GFP-siRNA	Hypoxia-CD146-siRNA	Hypoxia Rescue CD146	Hypoxia Rescue HIF-1α	Normoxia	Hypoxia-GFP-siRNA	Hypoxia-CD146-siRNA	Hypoxia Rescue CD146	Hypoxia Rescue HIF-1α
Replicate 1	1	0.2423	1.402	0.423	0.4324	1	0.445	1.042	0.522	0.45634	1	0.2993	0.8742	0.324	0.4234	1	0.43	1.0252	0.443	0.3354	1	1.214	1.205	1.02	1.32
Replicate 2	0.8545	0.342	1.242	0.23124	0.234	1.3124	0.412	1.42	0.4534	0.423	0.92	0.21432	1.31542	0.432	0.4123	1.32452	0.543	0.7842	0.3534	0.424	0.942	1.524	1.052	1.025	1.2421
Replicate 3	0.9645	0.4232	0.892	0.642	0.1543	0.785	0.384523	0.7842	0.532	0.4335	1.242	0.4123	1.2424	0.332	0.2434	0.742	0.5132	1.2	0.432	0.25345	1.2042	0.9532	0.942	1.221	0.7534
Replicate 4	1.2412	0.3523	0.5782	0.4534	0.534	0.683	0.3895	0.8942	0.3534	0.2534	0.672	0.345	0.652	0.5343	0.534	0.942	0.2645	1.042	0.2353	0.32	1.0542	0.672	0.8942	0.9812	0.978
Mean	1.01505	0.33995	1.02855	0.43741	0.338675	0.9451	0.407756	1.0351	0.4652	0.39156	0.9585	0.31773	1.021	0.405575	0.403275	1.00213	0.437675	1.01285	0.365925	0.333213	1.0501	1.0908	1.0233	1.0618	1.07337
S.E.M	0.0814974	0.0372187	0.184049	0.0840766	0.0875058	0.13912	0.0137785	0.138744	0.0411572	0.0465762	0.117494	0.0415536	0.156368	0.0494437	0.0599552	0.120838	0.0624806	0.0857847	0.0478942	0.0350996	0.056243	0.181927	0.0689898	0.0539618	0.129348
Fig. 4k	Collagen 1					Fibronectin					Vimentin
	Normoxia	Hypoxia-GFP-siRNA	Hypoxia-CD146-siRNA	Hypoxia Rescue CD146	Hypoxia Rescue HIF-1α	Normoxia	Hypoxia-GFP-siRNA	Hypoxia-CD146-siRNA	Hypoxia Rescue CD146	Hypoxia Rescue HIF-1α	Normoxia	Hypoxia-GFP-siRNA	Hypoxia-CD146-siRNA	Hypoxia Rescue CD146	Hypoxia Rescue HIF-1α
Replicate 1	1	2.32	1.253	3.504	3.563	1	2.754	0.932	3.021	2.534	1	10.42	19.84	29.26	38.68
Replicate 2	0.842	3.42	0.785	2.953	3.132	1.3124	2.324	1.523	3.013	3.534	0.782	8.54	16.298	24.056	31.814
Replicate 3	1.241	2.953	1.205	3.242	2.953	0.679	2.1	0.453	2.423	3.013	1.152	12.42	2.053	9.867	7.534
Replicate 4	0.784	3.854	0.952	4.323	4.3124	1.042	2.766	0.675	2.942	2.154	1.242	9.43	2.534	14.43	9.563
Mean	0.96675	3.13675	1.04875	3.5055	3.4901	1.00835	2.486	0.89575	2.84975	2.80875	1.044	10.2025	10.1812	19.4032	21.8978
S.E.M	0.102176	0.328573	0.109946	0.294816	0.302518	0.129782	0.164688	0.230853	0.143354	0.298872	0.100602	0.83293	4.61208	4.42038	7.84453
Fig. 4l	SM22α						SM MHC						SMTN						CNN1						ACTA2
	Normoxia CD146+/+	Hypoxia CD146+/+	Normoxia CD146-/-	Hypoxia CD146-/-	Hypoxia CD146-/-+Empty	Hypoxia CD146-/-+HIF-1α	Normoxia CD146+/+	Hypoxia CD146+/+	Normoxia CD146-/-	Hypoxia CD146-/-	Hypoxia CD146-/-+Empty	Hypoxia CD146-/-+HIF-1α	Normoxia CD146+/+	Hypoxia CD146+/+	Normoxia CD146-/-	Hypoxia CD146-/-	Hypoxia CD146-/-+Empty	Hypoxia CD146-/-+HIF-1α	Normoxia CD146+/+	Hypoxia CD146+/+	Normoxia CD146-/-	Hypoxia CD146-/-	Hypoxia CD146-/-+Empty	Hypoxia CD146-/-+HIF-1α	Normoxia CD146+/+	Hypoxia CD146+/+	Normoxia CD146-/-	Hypoxia CD146-/-	Hypoxia CD146-/-+Empty	Hypoxia CD146-/-+HIF-1α
Replicate 1	1	0.2142	0.64324	0.5634	0.6234	0.2153	1	0.3534	0.978	0.5534	1.5345	0.3176	1	0.214	1.0534	0.9645	1.1353	0.432	1	0.44234	1.053	0.8923	0.96745	0.4132	1	1.042	0.9534	0.99234	0.534576	1.1543
Replicate 2	0.842	0.254354	0.8534	0.4754	0.534	0.4243	1.1204	0.39534	1	0.634	0.8645	0.534	0.5932	0.21543	1.24324	0.934	0.845	0.41543	0.89323	0.3745	1.432	1.43123	1.332	0.44324	1.0432	1.10432	1.0434	1.0545	1.43953	0.9645
Replicate 3	1.2052	0.324	0.353475	0.756	0.3756	0.2345	1.35412	0.423	0.534	1.05435	1.05435	0.22134	0.84324	0.18432	1.1534	1.1645	1.0435	0.523	0.789324	0.4723	0.78324	0.76545	0.645	0.31	1.0534	0.9123	1.435	0.7435	1.001	0.645
Replicate 4	0.9892	0.44123	0.546	0.5134	0.53756	0.22753	0.6542	0.132	1.232	1.34	0.54	0.1154	1.13204	0.354324	0.7534	0.6435	1.11	0.3134	1.13	0.326	0.93234	0.5845	0.9545	0.134	0.853	0.8434	0.7823	0.9943	0.68567	1.0434
Mean	1.0091	0.308446	0.599029	0.57705	0.51764	0.275407	1.03218	0.325935	0.936	0.895437	0.998337	0.297085	0.892121	0.242018	1.05086	0.926625	1.03345	0.420957	0.953138	0.403785	1.05015	0.91837	0.974738	0.32511	0.9874	0.975506	1.05353	0.94616	0.915194	0.9518
S.E.M	0.0746416	0.0497341	0.10399	0.062312	0.0516599	0.0497892	0.145869	0.0662091	0.145797	0.184442	0.207885	0.0891143	0.11581	0.0381156	0.106463	0.107329	0.0657316	0.0429474	0.0729727	0.0330264	0.138726	0.182245	0.140483	0.0698008	0.0462707	0.0594857	0.138207	0.0690765	0.199967	0.109424
Fig. 4m	Collagen 1						Fibronectin						Vimentin
	Normoxia CD146+/+	Hypoxia CD146+/+	Normoxia CD146-/-	Hypoxia CD146-/-	Hypoxia CD146-/-+Empty	Hypoxia CD146-/-+HIF-1α	Normoxia CD146+/+	Hypoxia CD146+/+	Normoxia CD146-/-	Hypoxia CD146-/-	Hypoxia CD146-/-+Empty	Hypoxia CD146-/-+HIF-1α	Normoxia CD146+/+	Hypoxia CD146+/+	Normoxia CD146-/-	Hypoxia CD146-/-	Hypoxia CD146-/-+Empty	Hypoxia CD146-/-+HIF-1α
Replicate 1	1	3.754	1.054	1.335	1.195	3.953	1	2.763	0.953	1.045	0.934	2.953	1	6.953	1.243	1.234	1.143	9.434
Replicate 2	0.953	3.13	0.958	1.254	1.323	4.235	1.312	2.145	0.889	1.343	1.204	2.743	1.237	9.645	1.053	0.832	0.563	5.965
Replicate 3	0.676	2.964	1.253	1.412	1.053	5.432	0.634	2.965	1.253	1.534	0.773	2.143	1.065	10.53	0.985	1.343	1.393	8.645
Replicate 4	0.89	4.234	0.786	0.953	0.783	3.645	0.996	3.523	1.132	0.895	0.6534	3.121	0.93	12.53	0.853	0.853	0.76535	10.54
Mean	0.87975	3.5205	1.01275	1.2385	1.0885	4.31625	0.9855	2.849	1.05675	1.20425	0.8911	2.74	1.058	9.9145	1.0335	1.0655	0.966087	8.646
S.E.M	0.0715569	0.292373	0.0973973	0.100484	0.115803	0.390942	0.138587	0.284421	0.0832069	0.144044	0.119092	0.213492	0.0657254	1.15696	0.0812419	0.130728	0.186263	0.974506
Fig. 4n	SM22α						SM MHC						SMTN						CNN1						ACTA2
	Normoxia mIgG	Hypoxia mIgG	Normoxia AA98	Hypoxia AA98	Hypoxia AA98+Empty	Hypoxia AA98+HIF-1α	Normoxia mIgG	Hypoxia mIgG	Normoxia AA98	Hypoxia AA98	Hypoxia AA98+Empty	Hypoxia AA98+HIF-1α	Normoxia mIgG	Hypoxia mIgG	Normoxia AA98	Hypoxia AA98	Hypoxia AA98+Empty	Hypoxia AA98+HIF-1α	Normoxia mIgG	Hypoxia mIgG	Normoxia AA98	Hypoxia AA98	Hypoxia AA98+Empty	Hypoxia AA98+HIF-1α	Normoxia mIgG	Hypoxia mIgG	Normoxia AA98	Hypoxia AA98	Hypoxia AA98+Empty	Hypoxia AA98+HIF-1α
Replicate 1	1	0.27	0.632	0.5123	0.3645	0.2242	1	0.432	1	0.89534	0.9756	0.20421	1	0.3534	1	0.923	1	0.353	1	0.4645	1	0.9645	1	0.5324	1	1.0432	1	1	0.8545	1.2434
Replicate 2	1.0542	0.2124	0.534	0.5745	0.21543	0.1242	0.84324	0.32	0.8534	0.7645	1.3	0.21432	1.013	0.2143	0.645	1.3645	0.756	0.27435	0.94324	0.5234	1.41	0.734	1.5234	0.8534	0.7534	1	0.867	1.423	0.9645	0.9534
Replicate 3	0.95432	0.3143	0.7423	0.5123	0.534	0.1654	1.42	0.1934	1.5423	0.89545	0.85645	0.312	0.6734	0.423	1.6434	0.756	0.867	0.5423	0.634	0.235	0.846	0.634	0.545	0.3645	1.253	1.04534	1.15345	0.64	1.0534	0.634
Replicate 4	0.645	0.3534	0.6978	0.354	0.745	0.312	0.645	0.423	0.634	0.9645	1.0434	0.18434	0.84324	0.1235	0.7854	1.1053	1.43234	0.15434	0.912	0.413	0.645	1.243	0.8645	0.6423	0.8534	1.223	1.2353	0.9434	1.34123	1.03123
Mean	0.91338	0.287525	0.651525	0.488275	0.464732	0.20645	0.97706	0.3421	1.00743	0.879947	1.04386	0.228718	0.88241	0.27855	1.01845	1.0372	1.01384	0.330997	0.87231	0.408975	0.97525	0.893875	0.983225	0.59815	0.96495	1.07788	1.06394	1.0016	1.05341	0.965507
S.E.M	0.0917593	0.0302866	0.0452538	0.0470982	0.113852	0.0407288	0.164543	0.0556978	0.193502	0.0417877	0.0937149	0.0284506	0.0796349	0.0674765	0.220734	0.130345	0.148149	0.0814195	0.0814978	0.0622225	0.162119	0.135392	0.203758	0.102476	0.10855	0.0494862	0.0817771	0.161173	0.104208	0.126355
Fig. 4o	Collagen 1						Fibronectin						Vimentin
	Normoxia mIgG	Hypoxia mIgG	Normoxia AA98	Hypoxia AA98	Hypoxia AA98+Empty	Hypoxia AA98+HIF-1α	Normoxia mIgG	Hypoxia mIgG	Normoxia AA98	Hypoxia AA98	Hypoxia AA98+Empty	Hypoxia AA98+HIF-1α	Normoxia mIgG	Hypoxia mIgG	Normoxia AA98	Hypoxia AA98	Hypoxia AA98+Empty	Hypoxia AA98+HIF-1α
Replicate 1	1	5.134	1.053	1.565	1.363	3.95	1	2.74	1.335	1.344	1.251	2.953	1	9.634	1.563	0.853	1.067	8.6
Replicate 2	0.921	3.675	0.856	1.53	1.042	4.243	1.2042	2.543	0.878	1.241	1.563	3.235	1.455	10.42	1.254	0.534	0.564	9.67
Replicate 3	1.232	3.165	0.676	0.854	1.063	3.24	0.756	3.423	0.577	0.943	0.9534	2.756	0.657	8.654	0.783	1.143	0.853	7.56
Replicate 4	1.142	4.645	1.435	0.975	1.0534	3.53	1.053	3.123	1.325	0.85	1.423	2.153	0.925	11.65	0.78	0.953	1.645	10.55
Mean	1.07375	4.15475	1.005	1.231	1.13035	3.74075	1.0033	2.95725	1.02875	1.0945	1.2976	2.77425	1.00925	10.0895	1.095	0.87075	1.03225	9.095
S.E.M	0.0698049	0.448055	0.162698	0.184531	0.0776687	0.221962	0.0930945	0.196468	0.184471	0.117773	0.131278	0.229225	0.16582	0.633281	0.191676	0.127345	0.228775	0.648646
Uncropped western blots for Figure 4b, d and f

## Sheet: Figure 5
Fig. 5b														Fig. 5c
	CD146				HIF-1α				p-p65						CA9				PAI-1
	CD146WT		CD146SMC-KO		CD146WT		CD146SMC-KO		CD146WT		CD146SMC-KO				CD146WT		CD146SMC-KO		CD146WT		CD146SMC-KO
	Normoxia	Hypoxia	Normoxia	Hypoxia	Normoxia	Hypoxia	Normoxia	Hypoxia	Normoxia	Hypoxia	Normoxia	Hypoxia			Normoxia	Hypoxia	Normoxia	Hypoxia	Normoxia	Hypoxia	Normoxia	Hypoxia
Replicate 1	1	0.0012	3.95434	0.0243	1	0.5423	4.756	1.534	1	0.7976	5.756	1.24		Replicate 1	1	0.934	7.56	2.4234	1	1	12.4	4.623
Replicate 2	1.24234	0.00213	3.1432	0.0031	1.0534	0.69534	6.34	1.9645	0.9432	0.856	4.9678	1.33		Replicate 2	0.78432	1	6.756	1.5434	0.94	0.94324	14.323	3.9534
Replicate 3	0.7482	0.03213	4.5435	0.0423	0.734	0.75645	5.756	1.423	1.10432	0.8956	5.235	1.27		Replicate 3	0.9423	0.78432	6.242	1.7657	0.78543	1.04532	11.5432	3.1234
Mean	0.996847	0.01182	3.88035	0.0232333	0.929133	0.664697	5.61733	1.6405	1.01584	0.849733	5.3196	1.28		Replicate 4	1.2132	1.132	8.978	1.90757	0.5834	0.78534	13.24	4.967
S.E.M	0.142655	0.0101585	0.405921	0.0113286	0.0987769	0.0636902	0.462488	0.165139	0.0471808	0.0284632	0.231432	0.0264575		Replicate 5	1.1323	1.423	9.423	3.214	1.523	1.10423	10.5434	5.34
														Mean	1.01442	1.05466	7.7918	2.17081	0.966366	0.975627	12.4099	4.40136
														S.E.M	0.0747544	0.10777	0.616294	0.298253	0.156695	0.0544282	0.655135	0.392681
Fig. 5d						Fig. 5e						Fig. 5f						Fig. 5g						Fig. 5g
	Normoxia		Hypoxia				Normoxia		Hypoxia				Normoxia		Hypoxia				Normoxia		Hypoxia				Normoxia		Hypoxia
	CD146WT	CD146SMC-KO	CD146WT	CD146SMC-KO			CD146WT	CD146SMC-KO	CD146WT	CD146SMC-KO			CD146WT	CD146SMC-KO	CD146WT	CD146SMC-KO			CD146WT	CD146SMC-KO	CD146WT	CD146SMC-KO			CD146WT	CD146SMC-KO	CD146WT	CD146SMC-KO
Replicate 1	19.6	18.9	29.4	28.5		Replicate 1	0.158175	0.211267	0.499388	0.344826		Replicate 1	0.217423	0.22124	0.41342	0.35645		Replicate 1	87.5	84.6	89.6	88.6		Replicate 1	22.1	23.9	24.9	22.6
Replicate 2	19.3	19.5	35.6	23.4		Replicate 2	0.201657	0.177036	0.64032	0.308449		Replicate 2	0.2345	0.2534	0.44	0.3534		Replicate 2	80.4	80.5	88.5	87.6		Replicate 2	23.4	19.7	25.1	23.7
Replicate 3	18.3	19.3	32.5	30.2		Replicate 3	0.138863	0.191379	0.414408	0.3525		Replicate 3	0.246234	0.2645	0.4243	0.31		Replicate 3	80.7	81.6	87.4	84.6		Replicate 3	20.4	20.4	19.5	23.2
Replicate 4	20.4	20.4	33.6	27.6		Replicate 4	0.185205	0.194779	0.587774	0.335225		Replicate 4	0.2634	0.2745	0.45435	0.2967		Replicate 4	81.5	82.7	88.4	81.5		Replicate 4	21.2	24.6	26	24.6
Replicate 5	21.7	20.1	36.5	26.8		Replicate 5	0.189773	0.190432	0.601655	0.351966		Replicate 5	0.256744	0.2856	0.47546	0.267546		Replicate 5	84.6	84.6	86.4	79.9		Replicate 5	20.5	21.5	24.1	24.9
Replicate 6	22.7	21.7	38.7	26.9		Replicate 6	0.241182	0.207614	0.623454	0.32135		Replicate 6	0.28756	0.27476	0.4756	0.3435		Replicate 6	84.2	86.4	82.5	84.6		Replicate 6	26.4	22.6	25.7	25.7
Replicate 7	21.6	22	32.4	27.3		Replicate 7	0.213165	0.201705	0.466241	0.320125		Replicate 7	0.2967	0.296787	0.41	0.3745		Replicate 7	87.9	87.3	84.7	87.5		Replicate 7	23.9	21.9	23.8	25.4
Replicate 8	19.6	22.5	35.5	26.3		Replicate 8	0.187176	0.233442	0.491044	0.300476		Replicate 8	0.314324	0.31325	0.424324	0.332		Replicate 8	85.7	86.3	84.6	81.5		Replicate 8	24.2	25.1	23.5	22.5
Replicate 9	22.6	21.9	40.5	24.7		Replicate 9	0.178242	0.186607	0.474367	0.26817		Replicate 9	0.32313	0.2856	0.46	0.2645		Replicate 9	86.7	86.3	83.6	82.6		Replicate 9	21.6	21.5	20.5	19.4
Replicate 10	22.8	22.3	31.5	25.8		Replicate 10	0.168079	0.189452	0.365678	0.231482		Replicate 10	0.3534	0.33	0.4054	0.2956		Replicate 10	86.8	87.4	81.5	87.5		Replicate 10	19.5	22.5	19.6	19.3
Mean	20.86	20.86	34.62	26.75		Mean	0.186152	0.198371	0.516433	0.313457		Mean	0.279341	0.279964	0.438285	0.31942		Mean	84.6	84.77	85.72	84.59		Mean	22.32	22.37	23.27	23.13
S.E.M	0.514285	0.431586	1.07464	0.601341		S.E.M	0.00908089	0.0050451	0.0293473	0.0122639		S.E.M	0.013622	0.00966571	0.00843088	0.0121001		S.E.M	0.896784	0.769423	0.870606	0.983921		S.E.M	0.67178	0.553584	0.786984	0.719884
Fig. 5j
	PAAT				RVID				RVWT				TAPSE				CO				CI
	Normoxia		Hypoxia		Normoxia		Hypoxia		Normoxia		Hypoxia		Normoxia		Hypoxia		Normoxia		Hypoxia		Normoxia		Hypoxia
	CD146WT	CD146SMC-KO	CD146WT	CD146SMC-KO	CD146WT	CD146SMC-KO	CD146WT	CD146SMC-KO	CD146WT	CD146SMC-KO	CD146WT	CD146SMC-KO	CD146WT	CD146SMC-KO	CD146WT	CD146SMC-KO	CD146WT	CD146SMC-KO	CD146WT	CD146SMC-KO	CD146WT	CD146SMC-KO	CD146WT	CD146SMC-KO
Replicate 1	31.67	33.14	16.45	25	1.676	1.706	1.976	1.798	0.302	0.305	0.509	0.453	1.616	1.596	1.164	1.132	27.4324	21.4532	14.645	18.7657	124.129	89.8542	58.872	82.8343
Replicate 2	30.83	29.97	16.98	23.33	1.628	1.613	2.024	1.888	0.31	0.294	0.49	0.435	1.534	1.585	1.195	1.242	22.4534	21.6755	13.9788	17.978	95.9055	109.712	55.5972	76.033
Replicate 3	30.3	30	15.98	27.5	1.715	1.656	2.054	1.898	0.299	0.289	0.601	0.424	1.656	1.624	1.203	1.495	26.976	20.645	15.3423	19.8768	132.106	101.033	78.4976	85.7958
Replicate 4	30	32.12	17.32	25.83	1.414	1.721	2.039	1.834	0.296	0.299	0.614	0.487	1.56	1.62	1.023	1.343	23.423	25.856	15.1423	20.324	110.273	104.914	57.2414	82.467
Replicate 5	28.33	28.65	16.34	26.92	1.556	1.58	2.104	1.913	0.289	0.313	0.556	0.376	1.625	1.575	1.026	1.361	23.534	22.756	15.867	18.978	114.576	105.672	60.7233	76.017
Replicate 6	28.9	27.87	17.97	26.67	1.543	1.664	1.831	1.546	0.312	0.304	0.534	0.496	1.597	1.534	1.029	1.498	23.867	23.534	15.967	21.4234	93.8463	104.297	61.9933	83.5383
Replicate 7	32.534	29.07	18.97	25.65	1.742	1.597	2.186	1.904	0.332	0.305	0.514	0.425	1.623	1.586	1.013	1.342	24.23	23.8756	16.534	21.645	101.02	108.852	69.5993	85.1026
Replicate 8	29.76	30.87	16.65	22.45	1.578	1.632	2.053	1.698	0.304	0.314	0.587	0.475	1.686	1.632	1.132	1.356	25.34	24.234	16.978	19.757	105.006	96.5293	72.1605	87.6774
Replicate 9	29.4	31.3	19.23	21.17	1.644	1.696	1.967	1.756	0.308	0.316	0.607	0.486	1.634	1.63897	1.013	1.354	24.856	25.324	17.546	17.867	127.046	117.6	85.4485	91.9321
Replicate 10	27.85	28.96	18.45	23.05	1.623	1.596	2.035	1.863	0.3	0.311	0.594	0.447	1.542	1.556	1.154	1.365	26.434	26.435	16.845	21.4234	135.323	117.835	86.2343	111.266
Mean	29.9574	30.195	17.434	24.757	1.6119	1.6461	2.0269	1.8098	0.3052	0.305	0.5606	0.4504	1.6073	1.5947	1.0952	1.3488	24.8546	23.5788	15.8845	19.8038	113.923	105.63	68.6367	86.2663
S.E.M	0.459587	0.524165	0.365414	0.675023	0.0300486	0.0158783	0.029335	0.0368115	0.00368118	0.00282056	0.0145283	0.0117494	0.015597	0.010848	0.0256089	0.0337661	0.524936	0.617644	0.354662	0.444206	4.7754	2.7374	3.6589	3.16939
Fig. 5l										Fig. 5m
	< 50 μm				> 50 μm						> 50% luminal stenosis
	Normoxia		Hypoxia		Normoxia		Hypoxia				CD146WT	CD146SMC-KO
	CD146WT	CD146SMC-KO	CD146WT	CD146SMC-KO	CD146WT	CD146SMC-KO	CD146WT	CD146SMC-KO		Replicate 1	30.46	7.45
Replicate 1	30.534	30.534	56.7546	38.6	30.56	29.756	51.5435	38.6546		Replicate 2	21.53	8.46
Replicate 2	31.435	29.3446	60.124	39.436	29.678	28.45	49.5634	39.5345		Replicate 3	24.65	9.57
Replicate 3	31.745	28.967	49.645	40.24	28.546	27.9077	52.5435	37.345		Replicate 4	20.63	11.56
Replicate 4	32.5646	31.5436	53.645	42.5356	31.5356	30.45	53.646	43.646		Replicate 5	19.65	5.43
Replicate 5	33.634	33.25	51.654	41.546	33.546	32.5346	55.35	41.646		Replicate 6	23.53	4.67
Replicate 6	34.856	32.645	55.745	43.65	34.6456	33.756	56.3454	44.3256		Replicate 7	30.65	3.66
Replicate 7	35.756	37.856	57.456	44.6745	35.34	35.7657	57.3546	47.4546		Replicate 8	29.53	5.75
Replicate 8	36.867	36.756	59.456	45.756	36.7856	36.7856	54.8657	46.4545		Replicate 9	28.46	6.87
Replicate 9	37.956	35.868	52.646	43.645	38.567	37.8546	57.856	48.546		Replicate 10	25.76	2.76
Replicate 10	39.978	38.566	56.867	47.45	36.34	38.456	58.45	40.534		Replicate 11	34.53	3.56
Replicate 11	32.534	28.456	68.4565	33.645	24.756	27.45	60.3545	36.45		Replicate 12	32.34	6.34
Replicate 12	30.4232	27.456	65.645	37.354	27.45	28.45	63.566	37.3455		Replicate 13	31.53	7.34
Replicate 13	29.534	29.46	63.253	39.456	28.56	29.4565	63.645	38.4554		Replicate 14	26.44	11.65
Replicate 14	26.345	28.464	53.645	40.56	37.6546	30.456	61.534	39.4565		Replicate 15	31.53	14.14
Replicate 15	33.534	30.465	58.465	40.143	31.545	31.645	60.3454	32.645		Replicate 16	21.65	11.54
Replicate 16	35.756	33.756	59.5467	41.645	27.35	32.6546	53.534	36.34		Replicate 17	19.46	8.67
Replicate 17	38.354	31.5646	63.45	38.45	29.566	33.656	51.645	41.5354		Replicate 18	32.54	9.77
Replicate 18	35.34	32.646	66.3446	44.364	33.756	37	52.64	42.645		Replicate 19	38.43	9.26
Replicate 19	32.534	36.345	70.4	45.54	31.646	35.6547	43.6546	38.6		Replicate 20	35.32	4.76
Replicate 20	31.5644	35.6546	63.645	46.545	37.456	37.456	42.6546	42.645		Replicate 21	27.6	5.45
Replicate 21	37.3545	38.4656	53.646	42.5345	35.34	36.45	46.4	37.34		Replicate 22	30.54	2.67
Replicate 22	32.645	35.353	48.46	52.645	39.45	35.6544	47.345	32.645		Replicate 23	26.32	6.78
Replicate 23	39.4545	34.74	44.6546	51.64	36.654	36.35	48.4356	47.45		Replicate 24	21.65	3.34
Replicate 24	36.53	37.446	46.3445	37.35	38.456	32.645	49.45	52.6545		Replicate 25	19.34	2.75
Replicate 25	30.24	35.34	40.46	38.45	32.654	32.6	59.45	50.354		Mean	27.3628	6.968
Mean	33.8987	33.2377	56.8163	42.3142	33.1135	33.1718	54.0869	41.3881		S.E.M	1.09348	0.641816
S.E.M	0.680733	0.694129	1.51163	0.88628	0.818703	0.689571	1.1765	1.04747
Fig. 5n
	CD146WT Normoxia								CD146SMC-KO Normoxia								CD146WT Hypoxia								CD146SMC-KO Hypoxia
Non	62.1	62.6	63.8	66.3	66.7	63.3	63.1	64.2	62.7	62.9	63.5	64.1	65.6	63.5	61.6	65.9	14.2	13.8	12.2	11.3	11.1	13.2	12.2	12.9	46.4	44.2	40.6	40.1	32.2	47.4	38.5	37.8
Partial	34.1	32.7	31.5	29.4	28.2	31.8	32.6	30.7	32.4	33.5	30.3	29.9	29.1	30.8	34.6	29	69.4	70.1	71.6	71.8	73.2	68.6	70.3	66.7	43.5	46.5	50.5	51.3	59.5	40.7	47.5	48.2
Full	3.8	4.7	4.7	4.3	5.1	4.9	4.3	5.1	3.8	4.7	4.7	4.3	5.1	5.7	3.8	5.1	16.4	16.1	16.2	16.9	15.7	18.2	17.5	20.4	10.1	9.3	8.9	8.6	8.3	11.9	14	14
Fig. 5o
	CD146WT		CD146SMC-KO
	Normoxia	Normoxia	Hypoxia	Hypoxia
Replicate 1	0	1.5434	39.645	12.534
Replicate 2	1.04324	2.434	35.645	10.534
Replicate 3	1.534	0.9645	38.645	8.654
Replicate 4	2.423	0	41.534	6.67
Replicate 5	2.0534	1.645	46.645	14.545
Replicate 6	0.8434	2.6435	49.6546	14.4323
Replicate 7	0.9534	0	33.545	12.4534
Replicate 8	3.534	2.10453	30.645	17.534
Replicate 9	0	1.9534	41.5345	10.756
Replicate 10	2.648	0	50.534	8.978
Replicate 11	1.4	2.3	31.43	12.53
Replicate 12	2.1	2.5	37.4	16.434
Mean	1.54437	1.50736	39.7381	12.1712
S.E.M	0.21234	0.20405	1.32464	0.648164
Fig. 5p
	CD146WT		CD146SMC-KO
	Normoxia	Normoxia	Hypoxia	Hypoxia
Replicate 1	0	0	6.756	32.5645
Replicate 2	0	0	3.545	29.756
Replicate 3	1.42334	1.4234	4.645	30.56
Replicate 4	1.867	2.6545	8.7656	36.546
Replicate 5	2.534	2.143	10.545	37.45
Replicate 6	1.545	2.434	5.767	41.645
Replicate 7	0.876	0	16.435	46
Replicate 8	0.434	0.534	12.5345	51.534
Replicate 9	0	0.14534	10.64	42.5
Replicate 10	0.867	0.25434	9.656	47.545
Replicate 11	0	0	8.978	28.656
Replicate 12	0.23	0.15	9.34	32.54
Mean	0.814695	0.811548	8.96726	38.108
S.E.M	0.171786	0.209583	0.707487	1.53039
Uncropped western blots for Figure 5b

## Sheet: Figure 6
Fig. 6b										Fig. 6c
	CD146				HIF-1α						CA9				PAI-1
	Normoxia	Hypoxia 2 wk	Isotype	Anti-CD146	Normoxia	Hypoxia 2 wk	Isotype	Anti-CD146			Normoxia	Hypoxia 2 wk	Isotype	Anti-CD146	Normoxia	Hypoxia 2 wk	Isotype	Anti-CD146
Replicate 1	1	3.1424	5.3424	2.434	1	2.324	5.75	2.57		Replicate 1	1	3.24	6.36	3.56	1	2.64	6.75	3
Replicate 2	0.84534	2.31432	4.1234	1.8657	0.9645	2.153	4.756	2.978		Replicate 2	1.243	2.765	7.856	3.13	1.264	2.1543	5.756	3.6456
Replicate 3	1.13234	1.8535	3.967	2.765	1.33	1.9645	6.545	1.978		Replicate 3	1.078	2.432	7.134	4.35	1.434	1.9757	4.978	4.145
Mean	0.99256	2.43674	4.4776	2.3549	1.09817	2.14717	5.68367	2.50867		Replicate 4	0.867	3.765	5.34	2.767	0.5465	3.645	7.65	2.856
S.E.M	0.0829332	0.377075	0.434751	0.262601	0.116369	0.10382	0.517504	0.290299		Replicate 5	0.6867	3.756	4.867	3.645	0.8756	2.45	7.71	2.1545
										Mean	0.97494	3.1916	6.3114	3.4904	1.02402	2.573	6.5688	3.16022
										S.E.M	0.0942971	0.265392	0.552029	0.266538	0.154322	0.291623	0.533641	0.341693
Fig. 6d						Fig. 6e						Fig. 6f						Fig. 6g
	Normoxia	Hypoxia 2 wk	Isotype	Anti-CD146			Normoxia	Hypoxia 2 wk	Isotype	Anti-CD146			Normoxia	Hypoxia 2 wk	Isotype	Anti-CD146			Normoxia	Hypoxia 2 wk	Isotype	Anti-CD146
Replicate 1	17.46	25.34	38.56	24.55		Replicate 1	0.158988	0.248386	0.615557	0.251451		Replicate 1	0.201	0.35745	0.4756	0.3256		Replicate 1	81.54	87.75	89.67	89.57
Replicate 2	16.86	24.64	41.44	27.35		Replicate 2	0.139716	0.270718	0.63893	0.371138		Replicate 2	0.21534	0.315456	0.4265	0.2967		Replicate 2	78.45	89.7	90.35	91.65
Replicate 3	17.45	26.34	36.55	26.5		Replicate 3	0.142857	0.246397	0.510936	0.288989		Replicate 3	0.2353	0.29645	0.4164	0.3645		Replicate 3	79.35	78.56	87.87	90.7
Replicate 4	18.35	27.43	33.56	28.75		Replicate 4	0.161406	0.274475	0.452094	0.374693		Replicate 4	0.254	0.36745	0.4967	0.3856		Replicate 4	83.64	79.57	85.57	87.52
Replicate 5	19.46	25.54	39.34	33.24		Replicate 5	0.168847	0.241066	0.491467	0.379385		Replicate 5	0.2784	0.3876	0.5325	0.39756		Replicate 5	84.24	80.87	86.46	88.56
Replicate 6	20.34	28.34	35.44	27.54		Replicate 6	0.188062	0.306005	0.518205	0.334097		Replicate 6	0.293	0.39756	0.53	0.42135		Replicate 6	86.7	82.64	84.67	84.61
Replicate 7	21.54	31.53	31.53	31.53		Replicate 7	0.202255	0.38551	0.45067	0.379493		Replicate 7	0.2856	0.412435	0.505	0.37546		Replicate 7	87.6	86.87	89.76	83.69
Replicate 8	18.45	23.53	36.35	29.45		Replicate 8	0.158174	0.283537	0.507694	0.352109		Replicate 8	0.3646	0.36745	0.4634	0.3145		Replicate 8	83.66	87.65	79.77	80.57
Replicate 9	19.56	22.54	35.34	23.56		Replicate 9	0.179753	0.267243	0.506405	0.278536		Replicate 9	0.38546	0.3325	0.3867	0.4256		Replicate 9	88.56	90.46	81.54	79.67
Replicate 10	22.54	26.34	34	29.45		Replicate 10	0.24743	0.335919	0.590438	0.342324		Replicate 10	0.290345	0.3135	0.3264	0.399		Replicate 10	89.56	87.57	82.74	77.89
Mean	19.201	26.157	36.211	28.192		Mean	0.174749	0.285926	0.52824	0.335221		Mean	0.280305	0.354785	0.45592	0.370587		Mean	84.33	85.164	85.84	85.443
S.E.M	0.586692	0.807296	0.930748	0.935816		S.E.M	0.0101225	0.0143453	0.0206052	0.0147058		S.E.M	0.0187628	0.0123418	0.0210454	0.014163		S.E.M	1.20022	1.37398	1.16078	1.54601
Fig. 6i
	PAAT				RVID				RVWT				TAPSE				CO				CI
	Normoxia	Hypoxia 2 wk	Isotype	Anti-CD146	Normoxia	Hypoxia 2 wk	Isotype	Anti-CD146	Normoxia	Hypoxia 2 wk	Isotype	Anti-CD146	Normoxia	Hypoxia 2 wk	Isotype	Anti-CD146	Normoxia	Hypoxia 2 wk	Isotype	Anti-CD146	Normoxia	Hypoxia 2 wk	Isotype	Anti-CD146
Replicate 1	31.67	17.98	16.58	20.75	1.646	1.838	1.964	1.742	0.317	0.453	0.559	0.447	1.684	1.45	1.132	1.384	23.534	20.5234	13.523	17.646	109.854	101.954	62.7984	97.6077
Replicate 2	32.54	25.83	15.24	19.72	1.674	1.723	1.943	1.731	0.298	0.413	0.562	0.452	1.486	1.334	1.053	1.254	24.534	21.423	13.534	14.645	120.714	91.03	64.8491	73.6789
Replicate 3	30.65	22.54	17.54	22.87	1.634	1.86	1.89	1.695	0.29	0.389	0.568	0.466	1.638	1.364	1.043	1.287	25.34	22.323	14.534	19.5435	122.15	106.921	71.5256	91.1799
Replicate 4	30.54	26.54	15.33	17.98	1.608	1.987	2.012	2.043	0.289	0.413	0.574	0.478	1.65	1.476	0.964	1.143	24.867	21.423	14.6755	16.545	113.719	99.9566	74.2422	75.662
Replicate 5	28.66	25.34	18.65	21.6	1.69	1.822	2.154	1.852	0.26	0.42	0.523	0.511	1.619	1.354	0.934	1.26	25.324	20.9423	15.645	19.646	115.282	105.946	80.046	87.6154
Replicate 6	28.97	21.65	15.77	23.72	1.586	1.798	1.944	1.882	0.323	0.436	0.543	0.435	1.575	1.376	0.895	1.424	25.4534	19.9432	15.34	18.6756	108.156	92.6128	68.3783	82.4311
Replicate 7	27.56	22.53	14.98	20.12	1.703	1.756	2.254	1.853	0.331	0.441	0.634	0.426	1.55	1.334	1.213	1.534	25.8977	18.4324	16.545	19.6545	106.47	81.7982	69.9725	83.0846
Replicate 8	27.45	26.57	14.55	21.34	1.714	1.754	2.144	1.797	0.304	0.437	0.624	0.462	1.534	1.342	1.146	1.654	26.5434	19.534	17.5645	20.53	116.644	83.0033	71.5884	83.6389
Replicate 9	29.08	21.54	15.34	21.74	1.64	1.878	2.243	1.886	0.327	0.464	0.498	0.403	1.636	1.393	1.134	1.243	23.4324	20.134	16.43	21.534	108.816	84.3203	69.786	84.6015
Replicate 10	31.5	23.64	14.65	16.87	1.59	1.967	1.994	1.797	0.32	0.485	0.535	0.523	1.596	1.44	1.041	1.212	21.534	19.9432	14.646	21.7856	91.0721	78.4117	57.5843	86.0295
Mean	29.862	23.416	15.863	20.671	1.6485	1.8383	2.0542	1.8278	0.3059	0.4351	0.562	0.4603	1.5968	1.3863	1.0555	1.3395	24.646	20.4622	15.2437	19.0205	111.288	92.5954	69.0771	84.5529
S.E.M	0.559495	0.862986	0.421943	0.662392	0.0144877	0.027846	0.041979	0.0316441	0.00699277	0.00882855	0.0133016	0.011641	0.0191623	0.016368	0.0323657	0.0501585	0.462065	0.352312	0.417995	0.703879	2.80329	3.34321	1.97336	2.18757
Fig. 6k											Fig. 6l
	< 50 μm				> 50 μm							> 50% luminal stenosis
	Normoxia	Hypoxia 2 wk	Isotype	Anti-CD146	Normoxia	Hypoxia 2 wk	Isotype	Anti-CD146				Isotype	Anti-CD146
Replicate 1	25.234	43.645	49.566	38.56	26.34	41.5635	48.4556	35.76			Replicate 1	32.4324	9.54
Replicate 2	24.23	38.45	50.566	37.546	27.434	35.24	47.45	37.45			Replicate 2	31.54	6.76
Replicate 3	36.34	39.4556	51.534	39.565	28.45	47.345	49.56	36.56			Replicate 3	30.54	8.5
Replicate 4	25.45	40.45	51.856	39.34	29.234	39.56	49.154	38.45			Replicate 4	29.55	7.56
Replicate 5	27.234	40.645	52.534	40.123	29.56	35.756	50.65	39.56			Replicate 5	28.53	11.4
Replicate 6	26.756	41.645	53.645	40.46	29.125	34.235	51.3123	40.56			Replicate 6	33.58	10.24
Replicate 7	28.456	42.6534	52.867	40.768	30.4545	51.645	51.645	40.76			Replicate 7	35.45	12.54
Replicate 8	29.56	41.8456	53.9856	41.434	30.56	36.345	59.56	41.654			Replicate 8	34.63	10.45
Replicate 9	30.3434	43.234	54.245	41.756	31.534	37.455	52.5436	41.756			Replicate 9	30.43	6.49
Replicate 10	31.6534	43.756	55.34	41.978	32.6534	37.45	52.978	41.7			Replicate 10	29.34	8.65
Replicate 11	32.645	43.6546	56.4345	42.423	32.756	39.45	53.545	41.867			Replicate 11	31.44	4.645
Replicate 12	35.234	44.6456	56.9867	42.767	33.534	41.534	61.645	42.645			Replicate 12	26.45	9.5
Replicate 13	33.5324	44.9546	57.4546	43.75	33.546	40.546	54.23	42.545			Replicate 13	25.35	12.54
Replicate 14	31.645	44.14	58.35	43.978	33.967	46.45	54.867	36.34			Replicate 14	27.56	12.65
Replicate 15	32.645	45.324	57.134	44.23	34.645	43.242	55.756	37.45			Replicate 15	28.45	16.33
Replicate 16	36.5345	45.856	58.56	46.34	34.756	42.645	55.243	35.345			Replicate 16	29.66	15.24
Replicate 17	36.945	46.45	58.956	42.42	35.534	44.645	55.46	34.645			Replicate 17	31.43	14.65
Replicate 18	35.234	46.12	59.45	41.534	35.9768	46.24	56.867	41.645			Replicate 18	35.53	14.23
Replicate 19	37.345	46.956	59.234	45.34	36.24	46.8967	58.565	38.456			Replicate 19	32.55	16.34
Replicate 20	37.45	47.45	60.455	37.546	36.956	47.9768	57.45	43.253			Replicate 20	36.34	3.54
Replicate 21	32.645	47.455	61.534	38.4554	37.34	48.5656	56.45	43.2787			Replicate 21	35.38	5.46
Replicate 22	36.3	43.645	60.56	39.65	37.45	49.5656	57.4545	45.46			Replicate 22	32.53	6.45
Replicate 23	38.4554	41.5635	62.1535	32.6545	38.455	51.534	59.67	43.756			Replicate 23	28.45	8.67
Replicate 24	36.45	47.34	58.3454	34.645	38.34	48.5465	61.54	36.34			Replicate 24	26.34	9.68
Replicate 25	38.45	46.34	51.5345	47.434	39.345	46.45	60.4	41.534			Replicate 25	35.44	10.67
Mean	32.6707	43.907	56.1312	40.9879	33.3674	43.2353	54.898	39.9508			Mean	31.1569	10.109
S.E.M	0.89231	0.516885	0.735836	0.681722	0.746509	1.06229	0.826464	0.607922			S.E.M	0.64147	0.716861
Fig. 6m
	Normoxia								Hypoxia 2 wk								Isotype								Anti-CD146
Non	60.6	64.6	62.3	66.5	68.7	69.3	65.3	66.3	54.8	55.6	56.9	58.7	58.8	59.6	59.3	61.2	11.4	12.2	13.2	13.5	13.6	14.1	15.2	15.4	42.5	44.8	44.6	45.4	48.6	49.6	50.2	51.1
Partial	30.1	29.4	28.9	26.1	26.7	25.9	24.5	25.4	36.4	36.2	34.5	32.2	32.7	32.3	32.1	31.6	55.7	56.8	57.4	58.3	59	59.6	60.3	61.3	43.6	42.8	42.3	41.6	42.1	40.7	40.5	39.8
Full	9.3	6	8.8	7.4	4.6	4.8	10.2	8.3	8.8	8.2	8.6	9.1	8.5	8.1	8.6	7.2	32.9	31	29.4	28.2	27.4	26.3	24.5	23.3	13.9	12.4	13.1	13	9.3	9.7	9.3	9.1
Fig. 6n
	Normoxia	Hypoxia 2 wk	Isotype	Anti-CD146
Replicate 1	0	11.423	43.645	26.5345
Replicate 2	0	14.324	46.756	37.6546
Replicate 3	0	15.4234	35.435	35.645
Replicate 4	0.9345	10.534	19.757	41.535
Replicate 5	3.5234	5.646	24.5645	27.545
Replicate 6	2.13423	8.56	39.75	31.4324
Replicate 7	1.5634	9.97867	54.5345	18.657
Replicate 8	2.5346	15.423	60.645	6.978
Replicate 9	1.64543	10.645	48.6756	19.656
Replicate 10	3.242	7.867	52.5345	28.45
Replicate 11	0	6.453	55.756	21.53
Replicate 12	0	5.43	48.65	17.54
Mean	1.29813	10.1423	44.2253	26.0965
S.E.M	0.267699	0.71108	2.49111	1.95943
Fig. 6o
	Normoxia	Hypoxia 2 wk	Isotype	Anti-CD146
Replicate 1	0	8.7567	16.5435	27.546
Replicate 2	0	4.6745	21.4534	18.657
Replicate 3	0	7.4	18.6547	19.657
Replicate 4	0	12.64	12.43	15.757
Replicate 5	3.53	17.5646	9.768	27.645
Replicate 6	2.534	12.434	8.656	29.657
Replicate 7	1.56435	8.57	5.868	35.6
Replicate 8	1.8967	9.546	15.434	38.6456
Replicate 9	3.32	3.6546	12.646	23.647
Replicate 10	2.214	4.436	18.65	27.546
Replicate 11	0	3.6456	14.34	31.434
Replicate 12	0	4.867	17.543	22.534
Mean	1.25492	8.18242	14.3322	26.5271
S.E.M	0.28254	0.868311	0.92561	1.36947
Uncropped western blots for Figure 6b

## Sheet: Figure 7
Fig. 7b						Fig. 7c						Fig. 7d						Fig. 7e
	Control	MCT 3 wk	Isotype	Anti-CD146			Control	MCT 3 wk	Isotype	Anti-CD146			Control	MCT 3 wk	Isotype	Anti-CD146			Control	MCT 3 wk	Isotype	Anti-CD146
Replicate 1	17.45	25.45	39.54	25.35		Replicate 1	0.691373	1.13155	1.92623	1.01277		Replicate 1	0.21564	0.2967	0.645	0.39756		Replicate 1	150.3	152.6	147.9	143.5
Replicate 2	18.56	27.54	37.55	29.54		Replicate 2	0.705508	1.05617	1.83842	1.21191		Replicate 2	0.2434	0.32	0.6254	0.434		Replicate 2	154.7	143.6	153.5	147.7
Replicate 3	19.34	26.35	45.23	42.53		Replicate 3	0.768646	0.978199	2.41227	1.92449		Replicate 3	0.234	0.3756	0.5867	0.446		Replicate 3	158.6	148.8	158.4	164.8
Replicate 4	16	29.46	43.53	32.45		Replicate 4	0.621538	1.31325	1.85859	1.45814		Replicate 4	0.26756	0.3546	0.573456	0.3243		Replicate 4	145.8	164.9	155	168.3
Replicate 5	10.1	29.96	42.45	33.65		Replicate 5	0.320244	1.2119	2.23161	1.24847		Replicate 5	0.2654	0.3867	0.52654	0.3967		Replicate 5	143.5	163.5	164	155.6
Replicate 6	22.46	30.56	47.55	40.34		Replicate 6	0.801334	1.46325	3.03382	1.79112		Replicate 6	0.2867	0.4135	0.5754	0.4243		Replicate 6	167.5	148.4	167.7	152.3
Replicate 7	21.87	32.56	50.34	35.35		Replicate 7	0.810537	1.16971	3.0989	1.24278		Replicate 7	0.3645	0.4056	0.56756	0.4056		Replicate 7	163.7	163.5	163.3	158.3
Replicate 8	17.65	30.46	41.55	38.45		Replicate 8	0.617453	1.29097	2.46501	1.75703		Replicate 8	0.316545	0.33454	0.4956	0.355		Replicate 8	158.2	169.7	169.6	143.6
Replicate 9	18.45	34.13	48.23	36.44		Replicate 9	0.66402	1.43517	2.99026	1.67134		Replicate 9	0.21564	0.3867	0.55675	0.3546		Replicate 9	146.4	153.2	153.3	157.1
Replicate 10	24.1	35.43	40.46	27.47		Replicate 10	0.791857	1.34643	1.79988	1.05827		Replicate 10	0.2067	0.394	0.6756	0.3845		Replicate 10	158.4	161.2	146	159.1
Mean	18.598	30.19	43.643	34.157		Mean	0.679251	1.23966	2.3655	1.43763		Mean	0.261609	0.366794	0.582801	0.392256		Mean	154.71	156.94	157.87	155.03
S.E.M	1.2367	1.01996	1.30631	1.76437		S.E.M	0.0459367	0.0502272	0.165077	0.103717		S.E.M	0.0158531	0.0122879	0.01704	0.0121874		S.E.M	2.53616	2.74947	2.56056	2.64193
Fig. 7g
	PAAT				RVID				RVWT				TAPSE				CO				CI
	Control	MCT 3 wk	Isotype	Anti-CD146	Control	MCT 3 wk	Isotype	Anti-CD146	Control	MCT 3 wk	Isotype	Anti-CD146	Control	MCT 3 wk	Isotype	Anti-CD146	Control	MCT 3 wk	Isotype	Anti-CD146	Control	MCT 3 wk	Isotype	Anti-CD146
Replicate 1	38	31.42	22	28.64	2.4	2.893	4.234	2.95	0.656	1.042	1.634	0.905	2.634	2.14	1.243	2.175	79.656	65.67	47.54	55.86	25.2396	22.4914	20.524	25.1142
Replicate 2	37.65	32.32	22.53	28.13	2.324	3.495	4.634	2.853	0.595	0.942	1.634	0.934	2.743	2.25	1.265	2.033	80.64	72.73	49.12	58.55	26.3158	25.8993	20.4167	24.3697
Replicate 3	36.43	32.56	22.67	26.54	2.443	3.012	3.84	2.953	0.774	0.904	1.743	1.023	2.943	2.276	1.176	2.013	76.32	73.82	51.32	61.63	25.1656	26.9373	18.75	22.1014
Replicate 4	36.87	30.45	23.53	27.34	2.59	2.893	4.78	3.575	0.663	0.974	1.534	1.125	2.432	2.34	1.354	1.664	78.62	72.12	52.75	60.92	25.7426	22.4299	23.4234	22.3881
Replicate 5	37.98	29.53	23.87	30.43	2.423	3.132	4.32	3.044	0.698	0.895	1.465	1.241	2.834	2.043	1.143	1.854	82.34	68.35	53.45	62.34	31.5385	24.7273	19.0648	26.9565
Replicate 6	38.76	28.45	21.43	31.73	2.534	2.83	4.75	4.023	0.734	0.993	1.412	1.24	2.644	2.143	1.432	2.394	83.63	62.11	42.82	57.37	28.1356	20.8754	15.6716	22.5296
Replicate 7	38.23	29.21	21.64	31.78	2.423	3.442	4.254	3.24	0.784	1.043	1.376	1.432	2.856	2.395	1.342	2.132	75.55	76.63	38.57	62.72	26.9784	27.8388	16.2393	28.4404
Replicate 8	39.55	33.34	20.54	29.95	2.354	3.57	4.143	3.32	0.71	1.02	1.534	1.343	3.163	2.083	1.574	2.032	84.2	67.31	46.44	56.37	28.0937	23.5916	16.8498	21.875
Replicate 9	41.53	34.32	19.94	29.54	2.033	2.94	4.645	3.364	0.724	0.853	1.487	1.241	2.594	2.254	1.123	2.162	75.35	68.74	45.82	63.82	27.7778	23.7762	16.129	21.7993
Replicate 10	40.53	31.53	23.13	29.13	2.534	3.383	3.856	3.512	0.795	0.932	1.534	1.09423	2.454	2.154	1.215	2.2	84.53	75.73	49.46	61.54	30.4348	26.3158	22.4771	25.9575
Mean	38.553	31.313	22.128	29.321	2.4058	3.159	4.3456	3.2834	0.7133	0.9598	1.5353	1.15782	2.7297	2.2078	1.2867	2.0659	80.0836	70.321	47.729	60.112	27.5422	24.4883	18.9546	24.1532
S.E.M	0.502233	0.599274	0.40153	0.548741	0.0491216	0.0901932	0.109694	0.113377	0.0199872	0.0206601	0.0350368	0.0545047	0.071477	0.0358254	0.0445302	0.0634731	1.12617	1.47138	1.4495	0.897848	0.67544	0.708677	0.86665	0.753926
Fig. 7i											Fig. 7j
	< 50 μm				> 50 μm							> 50% luminal stenosis
	Control	MCT 3 wk	Isotype	Anti-CD146	Control	MCT 3 wk	Isotype	Anti-CD146				Isotype	Anti-CD146
Replicate 1	28.56	38.67	60.67	36.867	28.45	45.234	60.67	35.34			Replicate 1	31.423	3.534
Replicate 2	27.45	39.45	61.534	35.75	26.34	38.35	61.53	34.23			Replicate 2	26.45	13.867
Replicate 3	26.3652	37.45	63.6756	37.45	28.45	36.767	59.67	35.534			Replicate 3	24.35	4.756
Replicate 4	27.867	38.76	59.67	37.9	29.456	39.56	60.67	36.34			Replicate 4	23.534	4.23
Replicate 5	28.456	39.67	58.5	38.23	30.45	40.6776	58.56	37.45			Replicate 5	22.645	5.7
Replicate 6	29.56	39.23	59.2	38.34	30.78	41.535	58.2	32.534			Replicate 6	26.34	5.2
Replicate 7	29.56	39.067	58.56	38.8968	31.43	41.978	58.45	33.564			Replicate 7	27.45	5.87
Replicate 8	30.4565	40.45	58.34	39.67	31.978	40.78	58.45	37.45			Replicate 8	27.23	5.34
Replicate 9	30.43	40.545	57.46	39.23	32.5434	40.56	57.3	38.9			Replicate 9	28.978	6.35
Replicate 10	30.645	41.4324	57.23	40.78	31.53	43.646	57.0567	38.34			Replicate 10	28.288	6.8
Replicate 11	31.534	42.645	56.86	40.23	34.645	42.756	56.756	39.089			Replicate 11	29.67	7.45
Replicate 12	31.67	43.656	56.86	41.97	35.34	45.57	56.23	39.656			Replicate 12	29.324	8.79
Replicate 13	32.534	41.867	55.7656	41.32	32.534	48.45	56.34	40.67			Replicate 13	29.43	7.56
Replicate 14	32.756	38.45	56.23	42.543	32.867	47.34	56.987	41.5434			Replicate 14	30.67	9.78
Replicate 15	33.867	43.646	55.756	42.87	36.45	43.656	56.454	41.8			Replicate 15	30.78	10.56
Replicate 16	33.645	45.34	54.23	43.123	33.5434	47.34	55.34	42.675			Replicate 16	30.43	11.324
Replicate 17	34.23	44.876	54.86	43.867	34.235	50.45	55.65	42.786			Replicate 17	31.654	11.34
Replicate 18	34.756	45.867	52.645	44.23	35.234	45.75	54.324	43.23			Replicate 18	31.54	12.534
Replicate 19	34.978	46.3435	52.97	35.5	35.34	51.65	54.75	43.86			Replicate 19	32.545	13.234
Replicate 20	35.2343	42.564	51.53	36.87	34.645	50.56	53.645	44.23			Replicate 20	33.64	5.756
Replicate 21	35.978	47.45	50.756	38.56	33.867	49.56	51.534	44.656			Replicate 21	34.6546	11.534
Replicate 22	36.23	49.645	59.56	33.234	34.645	48.56	48.56	45.34			Replicate 22	33.8	13.45
Replicate 23	36.867	50.566	60.56	32.645	34.897	47.45	49.56	31.43			Replicate 23	34.64	13.7
Replicate 24	36.97	43.757	61.64	43.5645	35.6754	48.56	46.45	32.564			Replicate 24	32.64	5.57
Replicate 25	37.345	48.45	59.56	45.34	36.34	48.234	43.6755	33.645			Replicate 25	35.64	14.65
Mean	32.3178	42.7939	57.3849	39.5592	32.8666	44.9989	55.4725	38.6743			Mean	29.9098	8.75516
S.E.M	0.658208	0.750387	0.659521	0.681353	0.541398	0.835518	0.893664	0.859287			S.E.M	0.703775	0.712501
Fig. 7k
	Control								MCT 3 wk								Isotype								Anti-CD146
Non	57.9	58.3	58.6	59.6	60.1	61.3	63.5	64.2	44.3	44.7	45.5	45.8	46.2	46.8	47.5	47.8	8.9	9.2	9.6	9.9	10.2	10.6	11.2	11.8	30.9	30.4	31	31.7	32.1	33	33.4	33.9
Partial	32.1	31.4	30.6	30.3	29.4	29.2	28.9	28.5	38.4	38.7	39.5	39.7	40.6	41.3	41.7	42.3	57.4	56.3	55.4	54.2	53.2	52.3	51.4	50.4	51.5	50.3	49.9	49.2	48.4	48.5	48.2	48.1
Full	10	10.3	10.8	10.1	10.5	9.5	7.6	7.3	17.3	16.6	15	14.5	13.2	11.9	10.8	9.9	33.7	34.5	35	35.9	36.6	37.1	37.4	37.8	17.6	19.3	19.1	19.1	19.5	18.5	18.4	18
Fig. 7l
	Control	MCT 3 wk	Isotype	Anti-CD146
Replicate 1	0	14.24	45.534	21.4234
Replicate 2	0	16.5435	29.65	18.6457
Replicate 3	0	19.7656	32.545	9.768
Replicate 4	0	16.534	36.756	17.657
Replicate 5	0.89534	12.3412	37.546	21.5345
Replicate 6	1.4234	11.4324	41.435	27.646
Replicate 7	2.153	9.7868	44.353	33.545
Replicate 8	1.9634	8.767	47.546	31.5435
Replicate 9	3.312	13.54	51.5345	27.5346
Replicate 10	2.53	15.435	49.5646	25.432
Replicate 11	0	11.42	39.76	18.65
Replicate 12	0	10.9	41.53	19.7567
Mean	1.02309	13.3921	41.4795	22.7614
S.E.M	0.242169	0.646031	1.33277	1.33244
Fig. 7m
	Control	MCT 3 wk	Isotype	Anti-CD146
Replicate 1	0	10.4534	12.5345	31.435
Replicate 2	0	9.8789	14.435	29.7657
Replicate 3	0	7.75676	13.6545	21.545
Replicate 4	0	5.7868	15.364	23.646
Replicate 5	0.56345	8.768	16.7867	19.7679
Replicate 6	1.645	12.435	19.767	32.535
Replicate 7	2.645	14.645	21.5435	30.53
Replicate 8	1.0545	16.546	23.646	31.76
Replicate 9	0.75446	12.543	18.657	33
Replicate 10	0.754	8.657	31.5356	35.435
Replicate 11	0	9.65	21.756	25.434
Replicate 12	0	11.5434	17.645	28.75
Mean	0.618034	10.7219	18.9437	28.6336
S.E.M	0.167176	0.601203	1.0525	0.985387

## Sheet: Supplementary figure 2
Supplementary figure 2b
	CD146WT				CD146SMC-KO
	Lung	Pulmonary artery	Heart	Liver	Lung	Pulmonary artery	Heart	Liver
Replicate 1	1	1.04324	1.24234	1.0423	0.25435	0.00534	1.04324	0.834
Replicate 2	1.24234	0.96435	0.785634	1.25432	0.423	0.0043	0.934	1.0324
Replicate 3	0.67834	0.7834	0.689934	0.934	0.3645	0.045645	1.0423	1.5834
Replicate 4	0.8534	1.323	0.99434	0.75645	0.325	0.024534	0.8534	0.534
Mean	0.94352	1.0285	0.928062	0.996768	0.341712	0.0199548	0.968235	0.99595
S.E.M	0.119347	0.112226	0.122527	0.104123	0.0354006	0.00974517	0.046071	0.220992
Supplementary figure 2d

## Sheet: Supplementary figure 3
Supplementary figure 3a
	Sramble-siRNA		CD146-siRNA-1		CD146-siRNA-2
	Normoxia	Hypoxia	Normoxia	Hypoxia	Normoxia	Hypoxia
Replicate 1	1	0.3723	0.275324	1.39534	0.2153	0.145324
Replicate 2	0.68945	0.3124	0.2634	1.5324	0.18534	0.423
Replicate 3	0.98543	0.21534	0.3234	1.2723	0.42323	0.2135
Replicate 4	1.21314	0.20534	0.4234	1.2534	0.323	0.3321
Mean	0.972005	0.276345	0.321381	1.36336	0.286718	0.278481
S.E.M	0.107606	0.0400735	0.0363948	0.064537	0.0542601	0.0617212
Supplementary figure 3b
	Sramble-siRNA		CD146-siRNA-1		CD146-siRNA-2
	Normoxia	Hypoxia	Normoxia	Hypoxia	Normoxia	Hypoxia
Replicate 1	1	0.4834	0.39645	3.9534	0.784324	0.98534
Replicate 2	0.96234	0.52423	0.4634	3.423	0.95343	0.5324
Replicate 3	1.10423	0.4634	0.5233	2.9534	0.56324	0.78234
Mean	1.02219	0.490343	0.46105	3.44327	0.766998	0.766693
S.E.M	0.0424362	0.0179	0.0366373	0.288853	0.112971	0.130986
Supplementary figure 3c
	Normoxia		Hypoxia+scramble-siRNA		Hypoxia+CD146-siRNA-1		Hypoxia+CD146-siRNA-2
	HRE-WT	HRE-Mut	HRE-WT	HRE-Mut	HRE-WT	HRE-Mut	HRE-WT	HRE-Mut
Replicate 1	6.34	35.2434	8.654	10.645	1	1.5324	1.334	1.423
Replicate 2	8.56	41.434	9.7	16.345	1.54324	1.423	1.0534	1.745
Replicate 3	9.566	38.4566	12.423	10.56	1.2423	1.634	0.86945	0.978
Replicate 4	4.645	40.645	6.867	9.5677	1.634	0.9435	0.72343	0.576
Replicate 5	3.645	32.645	6.867	8.56756	0.78534	0.7834	1.12424	0.85675
Mean	6.5512	37.6848	8.9022	11.1371	1.24098	1.26326	1.0209	1.11575
S.E.M	1.12358	1.65492	1.03388	1.35578	0.159923	0.16851	0.105165	0.208296
Supplementary figure 3d
	CA9				PAI-1
	Normoxia	Hypoxia+scramble-siRNA	Hypoxia+CD146-siRNA	Hypoxia+CD146-siRNA+Flag-HIF-1α	Normoxia	Hypoxia+scramble-siRNA	Hypoxia+CD146-siRNA	Hypoxia+CD146-siRNA+Flag-HIF-1α
Replicate 1	1	4.634	1.423	4.90756	0.534	3.06543	1.10563	3.19563
Replicate 2	0.953	3.90654	1.2734	5.143	0.9645	3.2534	1.43	2.564
Replicate 3	0.78534	4.9645	1.32253	5.254	1.1534	2.534	1.15434	2.745
Replicate 4	1.4	4.145	0.9645	3.6745	0.9645	2.6934	1.253	2.10534
Mean	1.03458	4.41251	1.24586	4.74477	0.9041	2.88656	1.23574	2.65249
S.E.M	0.130225	0.238278	0.0988175	0.363992	0.131155	0.165373	0.0716405	0.225604
Supplementary figure 3e
	Normoxia				Hypoxia
	Normoxia	Hypoxia+scramble-siRNA	Hypoxia+CD146-siRNA	Hypoxia+CD146-siRNA+Flag-HIF-1α	Normoxia	Hypoxia+scramble-siRNA	Hypoxia+CD146-siRNA	Hypoxia+CD146-siRNA+Flag-HIF-1α
Replicate 1	12.4324	1.0423	0.9534	16.3234	39.6435	5.856	3.645	56.7856
Replicate 2	9.645	1	1.523	15.234	43.645	4.856	4.756	51.5345
Replicate 3	6.756	0.9534	1.04324	6.754	53.23	3.7856	3.7546	42.645
Replicate 4	8.4324	0.6834	1	9.45	28.455	8.5466	2.756	38.56
Replicate 5	7.867	1.10423	0.6823	12.645	39.45	6.756	6.8756	40.56
Mean	9.02656	0.956666	1.04039	12.0813	40.8847	5.96004	4.35744	46.017
S.E.M	0.970445	0.0726881	0.136079	1.78265	3.98825	0.814916	0.704825	3.48684
Supplementary figure 3f
	GFP-siRNA				CD146-siRNA-1				CD146-siRNA-2
	Normoxia	Normoxia+Digoxin	Hypoxia	Hypoxia+Digoxin	Normoxia	Normoxia+Digoxin	Hypoxia	Hypoxia+Digoxin	Normoxia	Normoxia+Digoxin	Hypoxia	Hypoxia+Digoxin
Replicate 1	6.8978	1.534	0.8934	40.634	8.045	4.7645	1.05635	1.0534	0.934	6.03	9.678	7.978
Replicate 2	7.867	1.20534	0.534	36.24	11.534	5.2543	1.2434	1.0323	0.9	3.645	11.5634	5.34
Replicate 3	8	0.534	0.8934	30.645	5.7546	3.756	0.9534	1.2423	0.835	8.90789	10.534	3.754
Replicate 4	4.756	0.9645	1.12323	43.645	8.56	6.56	0.865435	0.8534	1.423	10.645	7.45	6.75
Replicate 5	5.35	0.6834	0.8934	47.34	8.8567	2.645	0.7534	0.63445	1.234	4.754	5.867	9.7
Mean	6.57416	0.984248	0.867486	39.7008	8.55006	4.59596	0.974396	0.96317	1.0652	6.79638	9.01848	6.7044
S.E.M	0.656257	0.179545	0.0945073	2.90491	0.923789	0.664494	0.0837351	0.102699	0.112697	1.30308	1.03924	1.02869
Supplementary figure 3b

## Sheet: Supplementary figure 5
Supplementary figure 5b
	Vehicle		BAY 11-7082
	Normoxia	Hypoxia	Normoxia	Hypoxia
Replicate 1	1	0.67324	3.534	0.9534
Replicate 2	1.26312	0.7323	4.5324	1.353
Replicate 3	1.02421	0.534	4.1432	1.242
Replicate 4	0.7832	0.4634	3.134	1.0534
Replicate 5	0.88234	0.5634	3.234	0.89534
Mean	0.990574	0.593268	3.71552	1.09943
S.E.M	0.0806908	0.0484747	0.269553	0.0865217

[truncated: 10 more sheets: Supplementary figure 6, Supplementary figure 7, Supplementary figure 8, Supplementary figure 9, Supplementary figure 10, Supplementary figure 12, Supplementary figure 13, Supplementary figure 14, Supplementary figure 15, Supplementary figure 16]
